# Supplementary material for: Network Analysis of miRNA and Cytokine Landscape in Human Hematopoiesis
Source: Int J Mol Sci. 2024 Nov 16;25(22):12305. doi: 10.3390/ijms252212305 (PMC11595288; doi:10.3390/ijms252212305)
Supplement: Supplementary file 1 [file ijms-25-12305-s001.zip]

Archive with 4 entries (4 files):
- log2FC_microRNA.xlsx
- Dataset_cyto.xlsx
- Abbreviations.xlsx
- Product catalog number.xlsx
