# Supplementary material for: Network Analysis of miRNA and Cytokine Landscape in Human Hematopoiesis
Source: Int J Mol Sci. 2024 Nov 16;25(22):12305. doi: 10.3390/ijms252212305 (PMC11595288; doi:10.3390/ijms252212305)
Supplement: Supplementary file 1 [file ijms-25-12305-s001.zip › log2FC_microRNA.xlsx]

## Sheet: Sheet1
miRNA	Ery_T1	Ery_T2	Ery_T3	Mono_T1	Mono_T2	Mono_T3	Granu_T1	Granu_T2	Granu_T3	Mega_T1	Mega_T2	Mega_T3
miR-9	-0.462	-0.232	-0.76	-1.608	-1.881	-0.001	-0.991	-0.704	-1.739	-1.2	-1.579	-0.893
miR-99b	-0.087	-0.276	-0.305	0.189	0.318	0.559	0.097	-0.238	-0.078	-0.097	0.864	0.053
miR-99a	-2.287	-2.236	-2.348	-2.451	-2.243	-2.102	-1.596	-2.4	-2.277	-1.853	-2.112	-2.268
miR-99a*	0	0	0	0	-0.017	-0.085	0	-0.33	0	-0.137	-0.196	-0.014
miR-98	-0.08	0.085	-0.253	-0.935	-1.049	0.206	-0.429	-0.26	-1.066	-0.572	-0.879	-0.364
miR-96	-0.028	0.387	-0.051	-0.042	0.041	0.319	0.179	-0.119	-0.258	0.485	-0.112	-0.054
miR-96*	0	0	0	0	0	0	0	0	0	0	-0.233	0
miR-95	0.134	-0.087	-0.076	-0.563	-0.618	0.169	-0.307	-0.188	-0.219	0.043	-0.13	-0.044
miR-93	-1.421	-1.017	-1.145	-2.295	-1.378	-3.427	-1.315	-1.241	-1.575	-0.579	-2.201	-2.778
miR-935	0	0	0	0	0	0	0	0	0	0	0	0
miR-92b	-2.085	-2.083	-1.863	-1.859	-1.193	-2.375	-1.035	-2.107	-2.568	-0.838	-1.95	-1.69
miR-92a	-1.885	-2.37	-2.764	-2.816	-2.178	-3.409	-1.485	-2.837	-3.511	-1.342	-3.185	-2.884
miR-922	0	0	0	0	0	0	0	0	0	0	0	0
miR-920	0	0	0	0	-0.167	0	0	0	0	0	-0.319	0
miR-9*	-0.052	0.466	-0.082	-0.366	-0.293	0.345	0.186	-0.15	-0.62	0.041	-0.302	-0.105
miR-892b	0.17	-0.244	0.099	-0.3	-0.475	0.206	-0.398	0.015	0.026	0.169	0.099	0.011
miR-892a	-0.034	0.029	0.028	-0.507	-0.623	0.297	-0.207	0.042	-0.617	0.078	-0.284	-0.075
miR-891b	0.026	0.283	0.015	-0.47	-0.287	0.496	-0.133	0.131	-0.423	0.031	-0.048	0.089
miR-891a	0.409	0.218	0.341	0.119	0.7	0.49	0.62	0.353	0.458	0.581	0.659	0.286
miR-890	0.131	0.154	0.194	-0.091	-0.053	0.21	-0.03	0.048	-0.118	0.074	0.075	0.154
miR-889	-0.062	0.53	-0.487	-0.72	-0.744	0.707	-0.071	0.017	-1.269	-0.606	-1.074	-0.237
miR-888	0.047	0.42	-0.051	-0.418	-0.4	0.833	-0.202	0.087	-0.322	0.299	-0.124	0.036
miR-888*	0.176	0.017	-0.087	-0.416	-0.622	0.385	-0.404	0.002	-0.372	-0.149	-0.276	-0.12
miR-887	0.295	-0.124	0.163	-0.083	-0.132	0.261	-0.204	0.02	0.218	0.282	0.309	0.051
miR-886-5p	0.12	0.288	0.564	0.634	0.671	0.562	0.769	0.528	0.084	0.199	0.738	0.509
miR-886	2.193	3.584	4.019	2.553	1.253	3.29	1.734	1.121	0.029	2.007	1.328	1.481
miR-885-5p	0.49	0.04	0.091	0.018	0.206	0.499	0.092	0.111	0.418	0.62	0.507	0.121
miR-885-3p	-0.04	-0.141	-0.082	-0.053	-0.016	-0.198	-0.209	-0.112	0.048	0.04	0.113	-0.033
miR-877	0.393	-0.007	0.138	0.189	0.257	0.227	0.169	0.072	0.484	0.451	0.627	0.159
miR-876-5p	-0.597	-0.015	-1.019	-0.752	-1.328	-0.008	-1.061	-0.285	-1	-1.067	-1.299	-0.842
miR-876-3p	-0.156	0.413	-0.671	-0.807	-1	0.612	-0.196	0.109	-1.342	-0.612	-1.163	-0.403
miR-875-5p	-0.077	-0.045	-0.666	-0.18	-0.957	0	-0.677	0	-0.447	-0.697	-1.087	-0.369
miR-875-3p	0.262	0.069	0.221	-0.016	0.282	0.339	0.339	0.148	0.191	0.341	0.401	0.241
miR-874	0.346	0.034	0.202	0.085	0.005	0.275	0.024	0.115	0.178	0.206	0.368	0.161
miR-873	0.137	0.192	0.124	-0.06	-0.127	0.259	-0.106	0.125	-0.157	0.151	-0.031	0.116
miR-802	-0.086	1.449	-0.41	-0.659	-0.642	1.006	0.18	0.022	-1.39	-0.29	-0.974	-0.306
miR-7	0.138	0.016	0.002	-0.689	-0.965	0.301	-0.37	-0.069	-0.747	-0.332	-0.591	-0.186
miR-770-5p	0.195	0.057	0.117	0.036	0.155	0.314	0.012	0.142	0.165	0.281	0.355	0.168
miR-770-3p	-0.345	-0.025	0.006	-0.09	-0.244	-0.503	-0.098	-0.031	-0.584	-0.544	-0.489	-0.037
miR-769-5p	0.044	-0.077	-0.008	-0.196	-0.201	-0.095	-0.26	-0.132	-0.061	0.07	0.085	-0.027
miR-769-3p	0.452	0.094	0.027	0.059	0.087	0.483	-0.059	0.007	0.481	0.579	0.534	0.064
miR-767-5p	0.135	0.131	0.047	0.091	0.093	0.094	0.058	0.016	0.111	0.44	0.229	-0.007
miR-767-3p	0.133	0.167	-0.026	-0.243	-0.145	0.464	-0.125	-0.036	0.035	0.457	0.233	0.081
miR-766	0.543	0.178	0.158	0.1	0.116	0.615	0.006	0.132	0.526	0.617	0.628	0.124
miR-765	0.19	-0.005	0.179	0.356	0.359	0.051	0.03	0.143	0.692	0.687	0.575	0.256
miR-761	0.017	0.167	0.019	0.091	0.08	0.158	-0.036	0.158	0.057	0.204	0.351	0.227
miR-760-3p	-0.002	-0.025	0.147	-0.052	-0.132	-0.241	-0.059	0.013	-0.055	-0.109	0.064	-0.059
miR-759	-0.057	0.075	-0.083	-0.669	-0.573	0.569	-0.512	-0.107	-0.251	0.346	-0.097	0.041
miR-758	0.185	0.178	0.197	0.1	0.414	0.354	0.233	0.18	0.094	0.43	0.315	0.225
miR-744	-0.585	-0.598	-0.136	0.162	0.564	-0.626	0.319	-0.05	0.289	0.443	0.376	0.072
miR-744*	0	0	0	0	0	0	0	0	0	0	-0.18	0
miR-720	-1.024	0.859	0.191	0.11	0.594	-0.855	0.704	0.315	0.406	0.263	-0.518	-1.365
miR-708	-0.019	0.14	-0.154	-0.256	-0.301	0.45	-0.045	0.141	-0.533	-0.037	-0.198	0.007
miR-708*	0.079	0.312	0.018	-0.401	-0.064	0.504	0.345	0.154	-0.503	0.036	0.004	0.167
miR-7-2*	0	0	0	0	0	0	0	0	0	0	0	0
miR-7*	-0.011	0.341	-0.105	-0.216	0.331	0.402	0.216	-0.121	-0.067	0.34	0.159	-0.089
miR-675	0.025	0.069	0.068	0.13	0.151	-0.135	0.017	0.103	0.017	0.068	0.095	0.115
miR-675*	-1.275	0.76	-0.399	-0.662	-0.672	-0.493	-1.417	0.015	-0.886	-1.38	-0.711	-0.366
miR-671-5p	-0.318	-0.377	-0.182	-0.269	-0.284	-0.685	-0.339	-0.271	-0.452	-0.392	-0.461	-0.261
miR-671-3p	0.321	-0.076	0.017	0.027	0.064	0.144	0.009	0.006	0.493	0.681	0.361	0.037
miR-668	0.396	0.359	0.242	0.205	0.213	0.447	0.043	0.194	0.302	0.418	0.271	0.147
miR-665	-0.101	-0.051	0.166	0.124	0.613	-0.125	0.375	0.309	-0.183	-0.025	0.228	0.233
miR-663b	0	0	0	0	0	0	0	0	0	0	0	0
miR-663	-0.925	0.163	1.097	0.687	0.811	-1.863	-0.744	-0.164	0.381	-0.053	-0.142	-0.111
miR-662	0.259	0.099	0.193	0.208	0.06	0.216	-0.044	0.233	0.3	0.29	0.318	0.144
miR-661	-0.137	0.095	0.051	0.155	0.053	-0.287	0.088	-0.035	-0.138	-0.112	-0.063	0.048
miR-660	-0.529	-0.281	0.071	0.017	0.453	0.389	0.346	-0.104	-0.462	0.682	0.245	0.181
miR-659	0.269	0.075	0.212	0.114	0.002	0.115	-0.015	0.1	0.108	0.211	0.049	0.15
miR-658	0.52	0.009	0.106	0.132	0.282	-0.148	0.161	0.034	0.105	0.275	0.236	0.167
miR-657	0.499	0.257	0.293	0.367	0.046	0.44	0.019	0.304	0.344	0.687	0.39	0.155
miR-656	-0.254	0	-0.889	-0.219	-1.127	-0.078	-0.719	-0.175	-0.833	-0.695	-1.404	-0.839
miR-655	-0.817	0.1	-0.913	-0.523	-0.176	-0.118	0.025	-0.112	-1.743	-0.238	-1.168	-0.465
miR-654-5p	-0.709	0.229	0.257	0.103	0.686	-0.246	0.278	0.022	-0.202	0.642	0.133	0.228
miR-654-3p	0.229	0.359	0.111	0.063	0.729	0.498	0.127	0.207	0.077	0.468	0.336	0.417
miR-653	-1.023	-0.012	-0.998	-0.826	-1.327	0.328	-1.249	-0.436	-1.702	-1.038	-1.48	-0.836
miR-652	0.024	-0.09	0.075	-0.032	0.182	0.001	-0.129	-0.047	0.032	0.244	0.139	0.078
miR-651	-0.435	0.106	-1.003	-0.683	-1.089	-0.221	-0.867	-0.406	-1.399	-1.127	-1.357	-0.867
miR-650	0.379	0.155	0.116	0.088	0.208	0.199	0.144	0.089	0.197	0.388	0.198	0.041
miR-649	0.001	0.214	-0.016	-0.16	0.05	0.148	0.083	-0.106	-0.243	0.127	0.102	0.047
miR-648	-0.035	-0.131	0.042	-0.06	-0.137	-0.299	-0.168	-0.085	-0.148	-0.033	-0.049	0.036
miR-647	0.062	0.234	-0.018	0.082	-0.012	0.26	-0.007	-0.054	0.108	0.427	0.097	0.109
miR-646	-0.017	0.23	-0.063	-0.022	-0.079	0.165	-0.026	-0.103	-0.223	0.11	0.002	0.03
miR-645	-0.157	-0.228	-0.256	-0.339	-0.443	-0.162	-0.345	-0.242	-0.343	-0.191	-0.229	-0.144
miR-644	-0.123	0.364	-0.007	-0.2	-0.174	0.073	0.234	-0.061	-0.66	-0.277	-0.462	-0.009
miR-643	0.192	0.038	0.086	-0.155	-0.186	0.191	-0.077	-0.012	-0.04	0.37	0.09	0.022
miR-642	1.143	0.256	0.029	0.023	-0.108	1.161	0.194	0.024	0.638	1.182	0.737	-0.009
miR-641	0.146	0.105	-0.049	0.122	0.486	0.093	0.288	0.043	0.018	0.709	0.304	0.303
miR-640	0.147	0.078	0.019	0.065	0.171	0.16	0.077	0.004	0.161	0.601	0.225	0.121
miR-639	0.155	-0.092	-0.042	0.019	-0.136	-0.162	-0.127	0.031	0.045	0.303	0.146	0.027
miR-638	-0.706	-0.163	0.858	0.805	0.909	-1.209	-1.179	-0.236	1.077	0.682	0.885	-0.201
miR-637	-0.304	0.019	-0.013	0.109	0.008	-0.595	-0.014	-0.12	-0.412	-0.43	-0.406	-0.012
miR-636	0.043	-0.024	0.035	0.06	0.014	0.055	-0.067	0.026	0.127	0.226	0.233	0.095
miR-635	0.011	0.094	0.016	-0.008	0.51	0.201	0.346	0.018	-0.067	0.19	0.317	0.185
miR-634	0.217	-0.071	0.07	-0.026	0.568	0.299	0.035	0.004	0.25	0.434	0.527	0.246
miR-633	-0.477	1.444	-0.975	-1.083	-1.457	0.755	-0.472	-0.552	-2.007	-0.989	-1.792	-0.797
miR-632	-0.167	-0.535	-0.7	-0.803	-1.121	-0.589	-0.622	-0.646	-1.006	-0.849	-0.885	-0.682
miR-631	0.284	0.098	0.056	0.226	0	0.363	-0.039	0.081	0.332	0.415	0.356	0.086
miR-630	0.171	-0.043	0.087	-0.107	-0.188	0.057	-0.185	-0.009	-0.007	0.182	0.058	0.004
miR-629	0.107	0.222	0.179	0.07	0.666	0.034	0.478	0.14	0.016	0.199	0.63	0.315
miR-629*	0.247	-0.011	0.065	0.117	0.188	0.157	0.032	0.071	0.191	0.458	0.272	0.112
miR-628-5p	0	0	0	0	0	0	0	0	0	-0.303	0	0
miR-628-3p	0.204	0.005	0.084	-0.056	-0.073	0.233	-0.048	0.118	0.151	0.26	0.213	0.123
miR-627	0.288	0.127	-0.019	0.031	-0.169	0.197	-0.095	-0.013	-0.049	0.32	-0.012	-0.047
miR-626	-0.046	1.044	-0.768	-0.571	-0.98	0.322	-0.178	-0.285	-1.276	-0.673	-1.385	-0.667
miR-625	0.026	0.165	-0.022	0.031	1	0.088	-0.032	-0.026	-0.055	0.198	-0.019	0.353
miR-624	-0.154	0.507	0.075	0.007	0.768	1.222	1.06	0.149	-1.186	0.796	-0.086	0.523
miR-624*	0.132	0.051	-0.125	-0.084	-0.132	0.212	-0.157	0.291	-0.087	0.582	0.05	-0.069
miR-623	0.051	-0.073	0.04	0.006	-0.217	-0.015	-0.146	0.037	0.185	0.193	0.171	-0.076
miR-622	0.01	-0.145	0.077	-0.092	-0.027	-0.073	0.163	-0.066	-0.003	0.08	0.273	0.021
miR-621	-0.104	0.218	-0.067	0.047	0.156	0.327	0.2	-0.06	-0.036	0.316	0.099	0.083
miR-620	-0.319	0.19	-0.876	-1.464	-1.767	0.16	-0.709	-0.682	-1.847	-1.307	-1.867	-0.883
miR-619	-0.023	0.05	-0.015	-0.105	-0.212	0.206	-0.24	-0.091	-0.102	0.203	0.017	-0.008
miR-618	0.343	0.646	-0.471	-0.601	-0.95	0.393	-0.084	-0.336	-0.964	-0.591	-0.686	-0.409
miR-617	0.122	0.099	-0.045	-0.133	-0.411	0.104	-0.179	0.076	-0.043	-0.077	0.076	-0.017
miR-616*	0.172	0.354	-0.048	0.041	0.068	0.343	0.168	-0.031	-0.01	0.484	0.129	-0.007
miR-615-5p	0.14	0.13	0.047	0.092	0.074	-0.073	0.047	-0.026	0.07	0.08	0.076	0.064
miR-615-3p	0.147	0.137	0.04	0.123	0.144	0.091	0.043	0.014	0.163	0.294	0.227	0.053
miR-614	0.073	0.715	-0.02	-0.032	-0.173	0.154	-0.048	-0.07	-0.2	0.253	-0.043	-0.04
miR-613	-0.347	0.537	-0.42	-0.648	-0.828	0.238	-0.11	-0.182	-1.385	-0.313	-1.109	-0.42
miR-612	-0.047	0.035	0.038	0.069	0.227	-0.204	0.108	-0.012	-0.129	0.109	0.286	0.005
miR-611	0.037	0.078	-0.063	0.199	-0.141	-0.223	-0.12	0.39	0.132	0.095	-0.289	-0.033
miR-610	0.116	-0.202	-0.036	-0.325	-0.169	-0.029	-0.184	-0.093	0.015	0.208	-0.021	-0.096
miR-609	-0.585	0.229	-0.809	-0.578	-1.122	-0.401	-0.794	-0.422	-0.988	-1.054	-1.066	-0.749
miR-608	-0.55	-0.017	0.013	0.01	-0.069	-0.713	-0.098	-0.08	-0.618	-0.671	-0.605	0.034
miR-607	-0.296	0.765	-0.532	-0.744	-1.083	0.692	-0.202	-0.307	-1.408	-0.528	-1.208	-0.403
miR-606	-0.079	0	-0.87	-0.357	-1.331	0	-0.675	-0.157	-1.111	-0.651	-1.463	-0.895
miR-605	0.204	0.031	0.008	0.035	-0.012	0.251	-0.062	-0.04	0.231	0.344	0.292	0.111
miR-604	0.304	0.03	0.149	-0.004	0.032	0.183	-0.012	0.178	0.237	0.264	0.366	0.013
miR-603	-0.001	0.969	-0.209	-0.287	-0.408	0.773	0.226	-0.09	-0.932	0.341	-0.646	-0.227
miR-602	0.105	0.031	0.044	0.156	0.355	-0.031	0.127	0.006	0.14	0.41	0.214	0.076
miR-601	0.056	0.124	0.067	0.053	0.415	0.02	0.443	0.116	0.095	0.329	0.661	0.313
miR-600	0.013	0.018	-0.05	-0.098	0.18	0.058	-0.06	-0.088	-0.116	0.344	0.16	-0.022
miR-599	-0.953	0.513	-0.393	-0.447	-0.167	0.492	0.431	-0.104	-2.207	-0.277	-1.218	-0.145
miR-598-3p	0.189	0.141	-0.099	-0.16	0.047	0.271	-0.218	0	-0.052	0.691	0.098	-0.002
miR-597	0.002	0.229	-0.069	-0.028	-0.13	0.231	-0.084	-0.077	-0.131	0.452	0.012	-0.062
miR-596	1.396	0.096	-0.16	-0.087	-0.3	1.066	-0.148	-0.25	0.914	1.213	0.854	-0.269
miR-595	-0.267	-0.077	0.003	0.018	-0.015	-0.442	-0.103	-0.061	-0.211	-0.205	-0.139	0.045
miR-593*	0.054	0.119	0.049	0.121	0.064	0.042	-0.018	-0.056	0.081	0.161	0.092	0.052
miR-592	0.052	0.009	-0.076	-0.547	-0.598	0.224	-0.33	-0.124	-0.367	0.015	-0.199	-0.133
miR-591	-0.104	0.115	-0.153	-0.534	-0.811	0.313	-0.316	-0.117	-0.719	-0.219	-0.533	-0.111
miR-590-5p	-0.389	0.434	-0.545	-1.175	-1.222	0.599	-0.447	-0.276	-1.568	-0.569	-1.137	-0.445
miR-590-3p	-0.309	0	0	0	0	0	0	0	0	0	0	0
miR-589	0	0	0	0	0	0	0	0	0	0	-0.283	0
miR-589*	0.141	0.087	-0.023	-0.001	0.058	0.304	-0.226	0.026	0.081	0.174	0.271	0.084
miR-588	-0.005	0.154	0.199	-0.027	0.525	0.103	0.436	0.079	-0.018	0.736	0.513	0.323
miR-587	0.044	0.37	-0.033	0.27	0.274	0.097	0.297	-0.013	-0.087	0.362	0.128	0.063
miR-586	-0.823	0.013	-1.177	-1.252	-1.75	-0.476	-1.33	-0.673	-1.686	-1.347	-1.733	-1.179
miR-585	0.158	0.086	-0.009	-0.271	-0.351	0.193	-0.168	-0.021	-0.232	0.154	-0.204	-0.057
miR-584	0.195	-0.127	-0.027	0	0.329	0.001	-0.074	0.086	0.129	0.439	0.397	0.214
miR-583	0.011	-0.109	1.251	-0.11	0.623	0.063	0.608	0.154	0.223	0.563	0.587	0.651
miR-582-5p	-0.053	0.677	-0.261	-0.526	-0.519	0.563	0.019	-0.171	-0.972	-0.158	-0.578	-0.214
miR-582-3p	0.123	0.337	0.069	-0.082	0.111	0.527	-0.013	0.231	-0.128	0.273	0.281	0.304
miR-581	-0.668	-0.241	-1.057	-1.233	-1.782	-0.228	-1.232	-0.514	-1.297	-1.448	-1.543	-1.061
miR-580	-1.519	-0.294	-0.538	-1.609	-1.742	0.173	-0.813	-0.387	-1.333	-0.68	-1.138	-0.55
miR-579	0.02	0.59	-0.237	-0.529	-0.559	0.398	-0.07	-0.17	-0.995	-0.477	-0.736	-0.252
miR-578	-0.049	-0.071	-0.219	-0.852	-1.026	-0.035	-0.383	-0.303	-1.039	-0.718	-0.874	-0.334
miR-577	0	-0.134	0	0	-0.132	0	0	0	0	0	-0.449	0
miR-576-5p	0	0	0	0	0	0	0	0	0	0	-0.409	0
miR-576-3p	-0.025	0.262	-0.025	-0.12	0.002	0.1	0.042	-0.063	-0.256	-0.028	-0.096	0.003
miR-575	0.089	-0.056	0.099	0.127	0.424	0.05	0.495	0.333	0.219	0.202	0.621	0.335
miR-574-5p	-0.947	-0.09	-0.067	-0.22	-0.263	-0.965	-0.195	-0.016	-0.956	-0.792	-0.972	-0.181
miR-574-3p	0.204	0.442	-0.029	0.428	0.081	0.704	0.071	0.135	-0.145	0.079	-0.042	0.164
miR-573	-0.11	0.185	-0.05	-0.1	-0.002	0.158	0.097	-0.067	-0.235	0.12	0.136	-0.005
miR-572	0.342	-0.083	0.018	0.011	-0.105	0.163	-0.122	0.027	0.284	0.569	0.361	0.13
miR-571	0.161	-0.077	-0.01	0.047	0.015	0.063	-0.017	0.017	-0.032	0.532	0.176	0.006
miR-570	-0.037	0.522	-0.078	-0.447	-0.454	0.826	-0.122	0.194	-0.485	0.18	-0.322	0.071
miR-569	-0.094	0.269	-0.341	-1	-1.001	0.323	-0.358	-0.326	-1.199	-0.555	-1.106	-0.487
miR-567	-0.079	0.152	-0.041	-0.024	-0.035	0.166	-0.165	-0.036	-0.142	0.351	0.087	-0.039
miR-566	-0.032	0.097	-0.039	0.091	0.176	-0.036	-0.048	0.001	-0.174	0.45	-0.052	-0.006
miR-564	-0.033	-0.027	0.013	-0.008	0.283	-0.105	0.227	0.016	-0.064	0.374	0.216	0.057
miR-563	0.084	0.131	-0.077	-0.522	-0.526	0.264	-0.25	0.031	-0.627	0.338	-0.376	-0.049
miR-562	0.063	0.252	-0.084	-0.58	-0.567	0.606	-0.241	-0.125	-0.414	0.445	-0.322	-0.172
miR-561	-1.014	0.426	-0.945	-1.208	-1.519	0.166	-0.73	-0.457	-1.674	-1.089	-1.472	-0.852
miR-559	-0.234	1.66	-0.803	-0.825	-1.069	0.792	-0.083	-0.435	-1.748	-0.645	-1.63	-0.796
miR-558	0.037	0.326	-0.152	-0.365	-0.363	0.381	-0.002	-0.122	-0.609	0.283	-0.402	-0.173
miR-557	-0.557	-0.659	-0.558	-0.588	-0.453	-0.691	-0.586	-0.732	-0.627	-0.288	-0.45	-0.677
miR-556-5p	0	0	0	0	0	0	0	0	0	0	0	0
miR-556-3p	0	0	0	0	0	0	0	0	0	0	-0.449	0
miR-555	0.059	-0.023	-0.055	-0.119	0.169	0.035	0.337	0.013	-0.198	0.762	0.3	0.184
miR-554	0.149	0.123	0.041	0.059	0.277	0.226	0.326	0.117	0.064	0.754	0.333	0.159
miR-553	-0.052	0	-0.727	-0.347	-1.136	-0.142	-0.675	-0.031	0.248	-0.975	-1.26	-0.703
miR-552	-0.173	-0.058	-0.065	-0.044	0.327	0.02	0.357	0.079	-0.233	0.921	0.302	0.184
miR-551b	-0.375	-0.06	-0.428	-0.509	-0.324	0.026	-0.034	-0.309	-0.462	0.72	-0.374	-0.273
miR-551a	0.033	-0.159	-0.099	-0.112	0.361	0.096	0.15	0.102	-0.036	0.653	0.168	-0.029
miR-550	0.145	0.287	0.261	0.308	0.463	0.072	0.311	0.196	0.091	0.163	0.246	0.201
miR-550*	0.284	0.25	0.063	0.105	0.267	0.314	0.215	0.126	0.09	0.382	0.255	0.088
miR-549	0.314	0.209	0.214	0.162	0.35	0.41	0.065	0.105	0.179	0.613	0.325	0.135
miR-548p	0	0	0	0	0	0	0	0	0	-0.203	0	0
miR-548N	0	0	0	0	0	0	0	0	0	0	0	0
miR-548i	-0.538	0	-0.926	-0.238	-1.134	0	-0.611	-0.077	-0.797	-0.662	-1.435	-0.769
miR-548f	0	0	0	0	0	0	0	0	0	-0.098	-0.005	0
miR-548d-5p	-0.152	0.03	-0.613	-0.219	-0.74	-0.594	-0.631	-0.255	-0.334	-0.093	-0.781	-0.62
miR-548d-3p	-0.395	-0.117	-0.854	-0.376	-1.213	-0.04	-0.887	-0.13	-0.904	-0.727	-1.414	-0.807
miR-548c-5p	-0.136	0.482	-0.205	-0.452	-0.453	0.178	-0.026	-0.128	-0.827	-0.458	-0.651	-0.18
miR-548c-3p	0	0	0	0	0	0	0	0	0	0	0	0
miR-548b-3p	0.037	0.432	-0.282	-0.605	-0.767	0.429	-0.056	-0.197	-0.984	-0.145	-0.763	-0.327
miR-548a-5p	0	0	0	0	0	0	0	0	0	0	0	0
miR-548a-3p	-1.161	0.733	-0.543	-0.632	-0.87	0.16	-1.335	-0.387	-1.368	-0.632	-1.133	-0.598
miR-545	-1.209	-0.111	-0.693	-0.699	-1.142	0.122	-0.444	-0.312	-1.37	-0.979	-1.032	-0.263
miR-544	0	0	0	0	-0.407	0	-0.012	0	0	0	-0.479	0
miR-543-3p	0.676	0.197	0.127	-0.033	0.026	0.842	0.088	0.065	0.688	0.903	0.75	0.13
miR-542-5p	-0.83	-0.137	-0.175	0.109	0.061	-0.115	0.033	-0.001	-0.476	-0.66	0.095	-0.036
miR-542-3p	0.006	0.503	-0.117	-0.787	-0.967	0.68	-0.181	-0.024	-1.15	-0.357	-0.725	-0.24
miR-541-5p	0.169	0.082	0.081	0.146	0.132	0.116	0.023	-0.026	0.216	0.378	0.223	0.015
miR-539	0.144	-0.052	0.007	-0.509	-0.621	0.079	-0.289	-0.152	-0.342	0.026	-0.319	-0.156
miR-532-5p	0.119	-0.047	0.055	-0.078	-0.136	0.15	-0.117	0.114	0.151	0.341	0.331	0.074
miR-532-3p	0.342	0.119	0.135	0.093	0.456	0.586	0.16	0.29	0.362	0.746	0.66	0.263
miR-526b	0.195	0.238	-0.125	-0.218	-0.252	0.528	-0.195	0.017	-0.166	0.187	0.029	-0.033
miR-526b*	-0.099	0.253	-0.232	-0.119	-0.129	0.048	-0.005	-0.121	-0.544	0.223	-0.205	-0.125
miR-525-5p	0.2	0.11	0.022	0.118	0.356	0.097	0.248	0.049	-0.065	0.493	0.196	0.145
miR-525-3p	0.056	0.23	0.075	-0.026	-0.04	0.321	-0.119	0.117	-0.005	0.275	0.112	0.15
miR-524-5p	-0.045	-0.122	-0.102	-0.136	0.252	0.064	0.033	-0.055	-0.191	0.483	0.226	0.036
miR-524-3p	0.183	0.126	0.021	-0.126	-0.082	0.235	-0.108	0.023	0.002	0.262	0.184	0.084
miR-523	0.135	0.391	-0.029	-0.134	-0.037	0.637	-0.028	0.004	-0.089	0.419	0.108	0.192
miR-522	-0.007	-0.097	-0.126	-0.901	-0.921	0.268	-0.438	-0.122	-0.759	-0.098	-0.56	-0.183
miR-521	0.101	0.434	-0.174	-0.36	-0.562	0.303	-0.008	-0.106	-0.804	0.034	-0.547	-0.219
miR-520h	0.003	0.569	-0.15	-0.623	-0.707	1.002	-0.212	0.069	-0.952	-0.162	-0.676	-0.233
miR-520g	0.01	0.05	-0.128	-0.23	-0.25	0.241	-0.094	-0.086	-0.426	0.366	-0.212	-0.154
miR-520e	0.232	0.131	0.16	-0.49	-0.704	0.274	-0.177	-0.029	-0.423	-0.095	-0.18	-0.148
miR-520d-5p	0.21	0.252	0.078	0.032	0.071	0.336	0.045	0.107	0.005	0.149	0.189	0.205
miR-520d-3p	0.235	-0.086	0.185	-0.071	-0.259	0.183	-0.245	0.102	0.157	0.278	0.257	0.041
miR-520c-3p	0.477	0.603	-0.125	-0.264	-0.405	0.912	0.179	0.205	-0.667	-0.194	-0.309	-0.02
miR-520a-5p	0.194	0.208	-0.014	0.062	0.206	0.147	0.271	0.049	-0.096	0.281	0.049	0.113
miR-520a-3p	0.22	0.109	-0.006	-0.133	-0.075	0.237	-0.014	0.069	-0.12	0.32	-0.008	-0.025
miR-519e	-0.084	0.113	-0.272	-0.833	-0.837	0.427	-0.444	-0.073	-0.817	-0.145	-0.474	-0.182
miR-519e*	0.108	0.291	0.09	-0.01	0.047	0.3	-0.014	0.068	-0.124	0.142	0.075	0.129
miR-519d	0.342	0.337	0.065	-0.119	-0.048	0.83	0.036	0.127	0.034	0.432	0.294	0.172
miR-519c-3p	-0.131	0.448	-0.525	-1.062	-1.203	0.437	-0.571	-0.312	-1.342	-0.6	-1.04	-0.51
miR-519b-3p	0.112	0.551	-0.03	-0.385	-0.297	0.629	-0.064	0.139	-0.763	-0.221	-0.323	0.119
miR-519a	-0.076	0.201	-0.167	-0.793	-0.797	0.551	-0.354	-0.152	-0.785	-0.005	-0.476	-0.107
miR-519-5p	0.094	0.032	-0.02	-0.024	-0.037	0.109	-0.046	-0.032	0.052	0.377	0.249	0.016
miR-518f	0	0	0	0	-0.103	0	-0.009	0	0	0	-0.325	0
miR-518f*	0.167	0.199	0.067	0.018	0.09	0.446	0.087	0.1	0.111	0.333	0.338	0.116
miR-518e	0.148	0.49	0.053	-0.15	-0.15	0.622	0.142	0.171	-0.254	0.22	-0.068	0.1
miR-518e*	0.292	0.152	0.161	0.024	0.056	0.343	0.033	0.122	0.244	0.379	0.368	0.161
miR-518d	0.248	0.154	0.116	0.003	-0.006	0.349	0.092	0.088	0.193	0.366	0.34	0.162
miR-518d-3p	0.069	0.19	0.013	-0.142	-0.137	0.465	-0.228	0.128	-0.015	0.233	0.05	0.13
miR-518c	-0.596	0.205	-0.822	-0.818	-0.994	0.033	-0.886	-0.416	-0.978	-0.721	-1.064	-0.701
miR-518c*	0.216	0.115	-0.008	0.027	0.047	0.252	0.006	0.092	0.087	0.216	0.199	0.091
miR-518b	0.311	0.117	0.028	0.116	0.571	0.462	0.272	0.09	0.126	0.794	0.175	0.259
miR-518a-5p	-0.028	0.246	0.098	0.164	0.233	-0.018	0.201	-0.027	-0.033	0.232	0.108	0.096
miR-518a-3p	0.044	0.116	0.042	-0.241	-0.25	0.439	-0.198	0.063	-0.102	0.342	0.023	0.095
miR-517c	-0.009	0.145	-0.31	-0.56	-0.778	0.347	-0.247	-0.174	-0.831	-0.048	-0.652	-0.279
miR-517a	0.009	0.166	-0.024	-0.312	-0.235	0.545	-0.172	0.036	-0.232	0.209	-0.031	0.054
miR-517*	0.154	0.144	0.09	-0.128	-0.079	0.389	-0.017	0.05	0.056	0.35	0.416	0.138
miR-516b	0.151	0.113	0.112	-0.005	0.134	0.176	0.164	0.118	0.135	0.241	0.361	0.188
miR-516a-5p	0.088	0.499	0.047	0.222	0.419	0.346	0.26	0.196	-0.031	0.284	0.278	0.241
miR-516a-3p	-0.357	-0.03	-0.758	-0.712	-1.143	-0.161	-0.943	-0.422	-0.567	-0.938	-1.028	-0.805
miR-515-5p	0.136	0.431	-0.154	-0.239	-0.142	0.462	0.13	-0.009	-0.671	0.49	-0.183	-0.047
miR-515-3p	0.155	0.118	0.113	-0.258	-0.318	0.401	-0.274	0.127	-0.069	0.17	0.002	0.119
miR-514	-0.325	0.066	-0.35	-1.305	-1.261	0.441	-0.743	-0.099	-1.269	-0.445	-0.905	-0.333
miR-513b	-0.033	0.127	-0.285	-0.823	-0.712	0.184	-0.165	-0.264	-0.939	-0.24	-0.621	-0.286
miR-513a-5p	0.006	-0.109	-0.04	-0.084	-0.044	0.03	-0.219	0.003	0.145	0.379	0.65	0.086
miR-513a-3p	-0.714	0.056	-0.952	-0.864	-1.242	-0.033	-0.994	-0.551	-1.109	-0.957	-1.341	-1.162
miR-512-5p	0.095	0.076	0.245	-0.049	-0.146	0.09	-0.235	0.015	0.001	0.132	0.07	0.056
miR-512-3p	-0.038	0.075	-0.074	-0.165	0.202	-0.005	0.354	-0.076	-0.196	0.413	0.312	0.156
miR-511	-0.007	0.271	-0.216	-0.553	-0.714	0.144	-0.254	-0.155	-0.913	-0.161	-0.597	-0.278
miR-510	0.161	0.15	0.123	-0.012	0.16	0.324	-0.031	0.109	0.106	0.309	0.292	0.214
miR-509-5p	0.071	0.333	0.104	0.02	0.035	0.452	-0.024	0.224	0.06	0.355	0.112	0.199
miR-509-3p	0.211	-0.045	0.105	-0.118	-0.026	0.232	-0.181	0.048	0.127	0.285	0.316	0.099
miR-509-3-5p	0.112	0.306	0.028	-0.107	-0.017	0.402	0.013	0.052	-0.079	0.308	0.086	0.19
miR-508-5p	0.264	0.099	0.18	0.185	0.253	0.205	0.044	0.157	0.275	0.335	0.426	0.2
miR-508-3p	0.097	-0.279	-0.002	-0.498	-0.676	0.004	-0.385	-0.126	-0.337	-0.043	-0.27	-0.121
miR-507	-0.9	0.134	-0.549	-0.805	-1.171	-0.121	-1.303	-0.295	-1.249	-0.881	-1.134	-0.487
miR-506	0.164	-0.068	-0.045	-0.001	0.266	0.11	0.148	0.156	0.094	0.632	0.391	0.204
miR-505	0.188	0.279	0.057	-0.144	-0.12	0.632	-0.175	0.104	0.088	0.569	0.219	0.176
miR-504	0.288	0.432	0.205	0.065	0.154	0.574	0.133	0.219	-0.045	0.318	0.253	0.328
miR-503	-0.252	-0.188	0.172	0.17	0.697	0.068	0.446	0.222	-0.208	0.885	0.508	0.255
miR-502-5p	0.153	0.18	0.044	-0.107	0.03	0.278	-0.108	0.088	0.07	0.342	0.124	0.142
miR-502-3p	0.293	0.099	0.323	0.22	0.132	0.4	0.174	0.141	0.142	0.366	0.811	0.183
miR-501-5p	0.058	0.01	0.025	-0.209	0.085	-0.139	-0.015	-0.088	-0.131	0.208	0.242	-0.069
miR-501-3p	0.418	0.086	0.248	0.309	0.289	0.565	-0.026	0.116	0.334	0.624	0.836	0.295
miR-500-5p	0.271	-0.216	0.118	-0.015	-0.201	0.151	-0.283	-0.022	0.279	0.556	0.254	-0.001
miR-500-3p	-0.188	-0.155	0.013	0.033	0.415	-0.076	0.385	0.055	-0.354	0.35	0.569	0.218
miR-499-5p	-0.084	0.229	-0.065	-0.822	-0.953	0.254	-0.322	-0.233	-1.207	-0.688	-0.929	-0.28
miR-498	0.118	-0.04	0.118	0.005	0.011	-0.095	-0.024	0.001	0.002	0.19	-0.02	0.038
miR-497	0.098	0.101	0.09	-0.023	0.258	0.276	-0.006	0.031	0.036	0.32	0.283	0.104
miR-497*	0	0	0	0	0	0	0	0	0	0	0	0
miR-496_2	0.042	0.512	0.086	-0.134	0.107	0.647	-0.002	0.071	-0.127	0.335	0.152	0.111
miR-495	0.135	0.497	0.017	-0.139	0.102	0.794	0.091	0.102	-0.061	0.457	0.251	0.148
miR-494	0.643	0.039	0.638	-0.074	1.529	0.342	0.381	0.191	0.823	0.381	0.855	0.705
miR-493	0.124	0.176	0	-0.128	-0.032	0.31	-0.08	0.087	-0.088	0.144	0.184	0.118
miR-493*	0.368	0.342	0.437	-0.088	0.242	0.388	0.481	0.083	-0.064	0.264	0.216	0.218
miR-492	0.294	0.18	0.012	0.213	0.267	0.154	0.641	0	0.255	0.458	0.28	0.09
miR-491-5p	0.104	0.089	0.028	0.079	0.038	0.032	-0.083	0.064	0.102	0.165	0.365	0.125
miR-491-3p	0.14	0.398	0.104	-0.386	-0.366	0.543	-0.037	0.091	-0.477	0.217	-0.175	0.03
miR-490-5p	0.294	-0.049	0.095	-0.036	-0.092	0.139	-0.107	0.099	0.177	0.242	0.405	0.17
miR-490-3p	0.248	0.099	0.242	0.159	0.16	0.195	0.057	0.179	0.248	0.355	0.447	0.21
miR-489	0.079	0.289	0.077	-0.164	-0.072	0.543	-0.129	0.237	0.095	0.494	0.277	0.164
miR-488	0.163	0.556	-0.129	-0.641	-0.505	0.642	-0.256	0.105	-0.662	-0.258	-0.389	-0.014
miR-488*	0.143	0.316	0.125	-0.111	-0.017	0.497	-0.061	0.105	0.009	0.466	0.206	0.139
miR-487b	0.035	0.319	0.225	0.118	1.278	0.181	0.514	0.145	0.068	0.541	0.089	0.155
miR-487a	0.183	0.302	-0.095	0.02	0.579	0.185	0.324	-0.091	-0.018	0.363	0.197	0.055
miR-486-5p	0.827	3.496	3.345	-0.22	0.956	-0.301	0.506	0.473	0.353	0.471	0.419	0.75
miR-486-3p	0	0	0	0	-0.049	0	0	0	0	-0.007	-0.724	0
miR-485-5p	-0.102	-0.172	-0.211	-0.095	0.222	-0.238	-0.073	-0.221	-0.169	0.053	0.045	-0.082
miR-485-3p	0.466	0.189	0.037	0.12	0.156	0.461	0.037	0.064	0.285	0.703	0.48	0.045
miR-484	0.181	-0.1	-0.07	-0.114	0.507	0.312	0.423	0.114	0.032	0.649	0.36	0.092
miR-483-5p	0.241	0.057	0.15	0.187	0.281	0.182	-0.036	0.067	0.495	0.479	0.453	0.239
miR-483-3p	1.832	0.043	0.304	0.287	0.136	1.831	-0.019	0.236	1.888	1.993	1.946	0.166
miR-455-5p	0.11	0.14	-0.051	-0.044	-0.169	0.268	-0.103	0.022	-0.183	0.554	-0.072	-0.049
miR-455-3p	0.18	0.311	0.044	0.405	0.024	0.474	-0.009	0.077	0.2	0.554	0.562	0.128
miR-454_2	0.221	0.35	-0.041	-0.443	-0.49	0.497	-0.098	0.002	-0.372	0.126	-0.128	-0.02
miR-454*	-0.041	0.406	-0.119	-0.622	-0.29	0.862	-0.275	0.001	-0.438	0.302	-0.195	-0.056
miR-453	0.13	0.062	0.199	0.028	0.105	-0.007	0.091	0.115	0.072	0.257	0.484	0.204
miR-452	0.08	0.29	0.15	-0.113	0.045	0.337	-0.046	0.202	-0.18	0.17	0.083	0.158
miR-452*	0.068	0.328	-0.087	-0.405	-0.25	0.297	0.14	-0.115	-0.719	0.067	-0.253	-0.031
miR-451	3.192	7.551	7.752	-0.872	0.859	0.421	-0.443	-0.163	-0.613	-0.141	-0.733	-0.322
miR-450b-5p	-0.695	0.195	-1.066	-0.936	-1.307	-0.3	-1.03	-0.405	-1.731	-0.798	-1.653	-0.92
miR-450a-5p	-0.14	0.742	-0.365	-0.642	-0.608	0.723	-0.204	-0.022	-1.376	-0.769	-1.077	-0.249
miR-449b	0.135	0.381	-0.041	-0.039	-0.087	-0.047	0.05	0.043	-0.411	0.045	-0.191	-0.008
miR-449b*	0	0	-0.235	-0.011	-0.41	0	0	0	0	0	-0.752	-0.067
miR-449a	-0.062	0.273	-0.132	-0.264	-0.442	-0.088	-0.124	-0.073	-0.728	-0.344	-0.515	-0.16
miR-448	0.234	0.025	0.073	-0.03	0.332	0.182	0.286	0.106	0.052	0.67	0.309	0.122
miR-433-3p	0.343	0.04	0.031	0.021	0.027	0.194	-0.127	-0.035	0.266	0.389	0.371	0.048
miR-432	0.29	-0.153	0.016	0.02	0.414	0.087	0.143	0.251	0.233	0.456	0.424	0.427
miR-432*	0.274	0.069	0.146	0.075	-0.005	0.21	-0.095	0.156	0.215	0.452	0.417	0.162
miR-431	-0.002	0.009	0.216	0.009	0.911	0.077	0.528	0.153	-0.084	0.765	0.428	0.57
miR-429	0.11	0.469	-0.152	-0.373	-0.456	0.356	0.041	-0.106	-0.767	-0.157	-0.503	-0.192
miR-425	-0.979	-1.265	-0.601	-0.724	0.665	-1.313	-0.525	-0.048	-0.421	-0.035	-0.439	-0.117
miR-425*	0.021	0.03	0.166	0.017	-0.006	-0.014	-0.09	-0.004	-0.093	0.22	0.141	0.068
miR-423-5p	0.14	-0.147	0.646	-0.046	0.611	0.116	-0.294	-0.131	1.257	0.203	0.89	-0.062
miR-423-3p	-1.554	-1.452	-1.137	-0.8	-0.669	-1.227	-0.744	-0.726	-0.913	-0.72	-0.344	-0.879
miR-422a	-0.007	-0.099	0.162	0.287	0.124	0.221	0.209	0.06	-0.104	0.053	0.727	0.034
miR-421-5p	0	0	-0.05	0	-0.562	0	-0.181	0	-0.076	-0.316	-0.835	-0.06
miR-421-3p	0.391	-0.015	0.077	-0.178	-0.225	0.466	0.037	0.074	0.227	0.409	0.282	-0.091
miR-412	0.048	0.001	0.091	0.064	0.785	0.274	0.45	0.281	-0.089	0.863	0.481	0.457
miR-411	0.052	0.111	-0.139	-0.144	0.663	0.237	0.318	0.105	-0.157	0.649	0.215	0.209
miR-411*	-0.142	0.369	0.093	0.096	0.803	0.286	0.521	0.209	-0.003	0.373	0.597	0.385
miR-410	0.098	0.092	-0.04	-0.302	0.745	0.327	0.612	0.008	-0.444	0.747	0.165	0.494
miR-409-5p	0.056	0.136	0.015	-0.012	0.189	0.226	0.013	0.019	-0.06	0.488	0.179	0.148
miR-409-3p	0.182	0.201	0.138	0.066	0.911	0.339	0.112	0.171	0.055	0.305	0.324	0.531
miR-384-5p	-0.491	-0.022	-1.028	-0.496	-1.227	-0.022	-0.88	-0.215	-1.392	-0.928	-1.588	-0.787
miR-384-3p	0	0	0	0	-0.016	0	-0.047	0	0	0	-0.258	0
miR-383	0.2	0.017	0.083	-0.037	0.244	0.098	0.334	0.016	0.047	0.477	0.274	0.081
miR-382	0.019	-0.054	0.085	-0.026	-0.029	-0.055	-0.03	-0.011	-0.048	0.293	0.1	0.089
miR-381	-0.018	0.005	-0.105	-0.086	0.132	0.095	-0.041	-0.11	-0.079	0.383	0.066	-0.068
miR-380-5p	0.19	0.203	0.052	-0.14	-0.016	0.37	-0.13	0.085	-0.026	0.337	0.182	0.139
miR-380-3p	-0.043	0.226	-0.388	-0.66	-0.676	0.215	-0.217	-0.299	-0.955	-0.067	-0.744	-0.457
miR-379	0.095	0.012	0.089	-0.195	0.405	0.085	-0.047	-0.058	-0.199	-0.015	0.009	0.113
miR-379*	-0.968	-0.191	-1.356	-0.597	-1.648	-0.405	-0.942	-0.572	-1.516	-1.108	-1.432	-1.072
miR-378	-0.298	-0.639	0.245	0.937	0.36	1.134	0.508	0.316	-0.038	0.694	1.379	0.024
miR-378*	0.122	0.005	0.038	0.044	-0.019	0.125	-0.003	-0.012	0.047	0.237	0.19	0.056
miR-377	-0.107	0.597	-0.261	-0.431	-0.251	0.467	0.115	-0.172	-0.855	-0.039	-0.53	-0.202
miR-377*	0	0	0	0	0	0	0	0	0	0	-0.369	0
miR-376c	0.164	0.453	0.088	-0.225	0.921	0.72	0.058	0.178	-0.407	0.224	-0.165	0.193
miR-376b	-0.011	0.232	-0.261	-0.49	-0.592	0.316	-0.131	-0.122	-0.851	-0.175	-0.537	-0.288
miR-376a	-0.007	0.144	0.029	-0.15	0.784	0.189	0.826	0.109	-0.574	0.505	0.289	0.378
miR-376a*	-0.307	0.278	-0.625	-1.047	-1.388	0.429	-0.456	-0.204	-1.687	-0.89	-1.404	-0.636
miR-375	0.153	-0.021	0.095	-0.04	-0.189	0.238	-0.149	-0.009	0.082	0.534	0.295	-0.002
miR-374b	-0.36	0.536	-0.759	-0.976	-1.294	0.421	-0.44	-0.52	-1.677	-0.971	-1.565	-0.611
miR-374a	-0.357	-0.388	-1.263	-1.052	-1.436	0.171	-0.711	-0.627	-1.679	-0.886	-1.86	-1.165
miR-373	0.331	-0.118	-0.169	-0.129	-0.313	0.048	-0.177	-0.139	0.069	0.089	0.118	-0.171
miR-373*	0.407	0.128	0.083	0.114	0.102	0.314	0.044	0.011	0.389	0.446	0.498	0.112
miR-372	0.259	-0.077	-0.112	-0.172	-0.383	0.059	-0.213	-0.15	-0.02	0.048	0.074	-0.148
miR-371-5p	0.209	-0.094	0.03	-0.154	-0.23	-0.027	-0.134	0.021	-0.095	-0.084	0.102	-0.023
miR-371-3p	0.26	0.217	0.107	-0.01	-0.009	0.475	-0.017	0.156	0.071	0.422	0.151	0.111
miR-370	0.102	0.074	0.145	0.095	0.326	-0.173	-0.036	0.104	0.02	-0.026	0.048	0.138
miR-369-5p	0.116	0.113	0.007	-0.159	-0.04	0.403	0.097	-0.036	-0.237	0.638	0.064	0.033
miR-369-3p	0	0	-0.411	0	-0.659	0	-0.171	0	-0.051	-0.245	-0.969	-0.442
miR-367	0.105	0.342	-0.381	-1.05	-1.252	0.294	-0.444	-0.386	-1.301	-0.413	-1.072	-0.535
miR-365	0.274	0.55	-0.363	-0.611	-0.346	0.921	0.02	-0.221	-0.868	0.359	-0.437	-0.37
miR-365*	0	0	0	0	0	0	0	0	0	0	0	0
miR-363	-1.884	-1.895	-1.83	-2.071	-1.47	-1.777	-1.166	-2.063	-2.293	-0.542	-1.762	-2.115
miR-363*	0.098	0.284	0.082	0.273	0.654	0.095	0.485	0.166	0.07	0.254	0.693	0.348
miR-362-5p	-0.311	-0.473	-0.179	0.033	0.231	0.044	0.195	-0.006	-0.237	0.074	0.455	0.137
miR-362-3p	0.062	0.522	-0.118	-0.519	-0.372	0.715	-0.175	0.034	-0.556	0.227	-0.343	0.046
miR-361-5p	-1.552	-1.949	-1.703	-1.714	-1.827	-1.534	-1.33	-1.63	-1.468	-1.203	-1.201	-1.745
miR-34c-5p	-0.036	0.192	0.023	0.033	-0.084	0.01	0.017	0.015	-0.179	0.02	-0.087	0.061
miR-34c-3p	0	0	0	0	0	0	0	0	0	0	-0.023	0
miR-34b-5p	-0.002	0.082	0.158	-0.241	-0.248	0.241	-0.273	0.129	-0.198	0.224	-0.088	0.095
miR-34b-3p	0	0	0	0	-0.074	0	0	0	0	0	-0.715	0
miR-34a	-0.046	-0.18	0.161	-0.255	-0.227	-0.006	-0.405	0.04	-0.074	0.164	0.135	0.217
miR-346	0.553	0.259	0.17	0.304	0.214	0.397	0.055	0.115	0.281	0.606	0.272	0.119
miR-345-5p	0.459	0.092	0.315	0.056	-0.069	0.533	-0.219	0.308	0.273	0.33	0.348	0.242
miR-342-5p	0	0	0	0	0	0	0	0	0	0	-0.101	0
miR-342-3p	-2.398	-2.651	-2.26	-1.526	-1.419	-1.477	-1.501	-1.772	-2.025	-1.071	-0.801	-1.741
miR-340-5p	0.078	1.49	-0.597	-0.282	-0.169	0.512	0.579	-0.252	-1.307	-0.578	-0.797	-0.337
miR-340-3p	0.022	0.27	-0.101	-0.251	0.304	0.449	0.252	0.051	-0.297	0.495	0.329	0.042
miR-33b	0	0	0	0	0	0	0	0	0	0	0	0
miR-33b*	0	-0.162	0	0	0	0	0	0	0	0	0	0
miR-33a	-0.019	0	-0.421	-0.021	-0.571	0	-0.392	0	-0.333	-0.494	-0.865	-0.233
miR-339-5p	-0.083	-0.27	-0.16	-0.393	-0.275	-0.107	-0.282	-0.324	-0.34	-0.206	0.138	-0.343
miR-339-3p	0.135	0.193	0.931	0.036	0.164	0.203	-0.042	0.136	-0.011	0.113	0.264	0.174
miR-338-3p	0.026	0.401	-0.14	-0.501	-0.69	0.421	-0.12	-0.076	-0.874	-0.236	-0.559	-0.138
miR-337-5p	0.07	0.777	0.174	0.143	0.327	0.582	0.326	0.155	-0.266	0.31	-0.109	0.2
miR-337-3p	0.129	0.305	0.035	-0.305	-0.173	0.69	-0.115	0.14	-0.239	0.346	0.023	0.104
miR-337	-0.016	0.616	0.029	-0.214	-0.619	0.486	0.096	0.025	-1.162	-0.47	-0.757	-0.166
miR-335	0.011	0.579	-0.21	-0.412	0.869	0.491	0.511	-0.272	-0.636	0.626	-0.485	0.13
miR-331-5p	0.21	-0.023	0.215	0.029	0.165	0.068	-0.095	0.125	0.122	0.237	0.275	0.21
miR-331-3p	-0.232	-0.325	-0.183	-0.353	-0.018	-0.128	-0.122	-0.297	-0.076	-0.131	0.131	-0.255
miR-330-5p	-0.05	0.33	0.095	0.015	0.064	-0.037	0.078	0.173	-0.327	-0.091	-0.132	0.151
miR-330-3p	-0.017	0.009	-0.051	-0.024	0.533	0.026	0.291	0.061	-0.134	0.649	0.174	0.173
miR-32	-0.397	0.635	-0.739	-1.145	-1.068	0.698	-0.413	-0.209	-1.791	-0.67	-1.246	-0.454
miR-329	0.448	0.408	0.186	0.276	0.574	0.48	0.32	0.185	0.185	0.859	0.28	0.284
miR-328-5p	0	0	0	0	0	0	0	0	0.009	-0.074	-0.32	0
miR-328-3p	1.094	0.545	-0.247	0.483	0.312	0.686	0.435	-0.165	0.79	1.006	0.758	-0.144
miR-326	0.76	0.032	0.035	0.041	-0.086	0.73	-0.063	0.061	0.729	0.865	0.826	0.118
miR-325-5p	0.129	0.405	-0.162	0.107	0.127	0.021	0.515	-0.077	-0.169	-0.028	-0.237	-0.168
miR-325-3p	0.513	0.188	0.146	-0.317	-0.41	0.759	-0.147	0.061	-0.024	0.551	0.207	0.077
miR-324-5p	0.461	0.233	0.093	0.186	0.05	0.343	0.01	0.09	0.374	0.37	0.376	0.119
miR-324-3p	0.263	0.477	0.049	0.416	0.462	0.193	0.345	-0.041	0.303	0.495	0.273	0.085
miR-323-5p	0.164	0.003	0.203	0.048	0.196	-0.049	0.317	0.06	0.131	0.267	0.244	0.226
miR-323-3p	0.251	0.193	0.047	0.04	0.041	0.476	-0.02	-0.01	0.186	0.428	0.338	0.108
miR-322	-0.033	0.565	-0.514	-0.757	-0.913	0.572	-0.19	-0.203	-1.384	0.034	-1.168	-0.51
miR-322*	0	0	0	0	-0.039	0	0	0	0	0	-0.384	0
miR-320d	-1.039	-1.148	-1.122	-1.276	-0.936	-0.966	-1.097	-1.287	-1.065	-0.892	-0.686	-1.037
miR-320c	-1.741	-1.894	-1.783	-1.68	-1.029	-1.774	-1.105	-1.894	-1.674	-1.36	-1.081	-1.269
miR-320b	-2.089	-2.091	-2.129	-1.681	-1.006	-2.038	-1.651	-2.189	-1.883	-1.739	-1.184	-1.352
miR-320a	-2.031	-2.362	-2.113	-1.391	-0.695	-1.891	-1.39	-1.768	-2.042	-1.227	-0.968	-1.115
miR-31	-0.018	0.152	-0.004	0.163	0.373	-0.079	0.508	0.187	-0.094	0.036	0.471	0.245
miR-30e	0.022	0.106	-0.294	-0.709	0.162	0.467	-0.58	-0.118	-0.582	0.504	-0.256	-0.119
miR-30e*	-0.355	-0.143	-0.102	-0.431	0.226	0.038	0.027	-0.025	-0.39	-0.238	0.344	-0.147
miR-30d	-2.326	-2.709	-2.305	-2.526	-1.08	-2.872	-1.854	-1.928	-2.332	-1.555	-1.753	-1.986
miR-30d*	0	0	-0.051	0	-0.292	0	0	0	0	-0.156	-0.414	-0.04
miR-30c	-2.658	-3.116	-2.686	-2.371	-1.401	-3.114	-1.89	-2.25	-2.134	-1.712	-1.726	-2.105
miR-30b	-2.555	-1.634	-1.957	-2.469	-0.089	-3.189	-1.453	-1.931	-2.376	-1.071	-2.31	-2.182
miR-30b*	0	0	0	0	0	0	0	0	0	0	-0.172	0
miR-30a	-0.108	0.202	-0.236	-0.483	-0.452	0.432	-0.138	-0.207	-0.562	0.226	-0.252	-0.208
miR-30a*	0.092	0.061	0.081	-0.095	0.018	0.262	-0.01	0.15	0.038	0.301	0.321	0.17
miR-302e	-0.167	0.038	-0.82	-0.416	-0.972	0.031	-0.581	-0.382	-0.391	-0.118	-0.913	-0.698
miR-302d	0.099	-0.12	-0.175	-0.192	-0.291	0.098	-0.127	-0.107	-0.043	0.357	0.054	-0.133
miR-302d*	0	0	-0.117	0	-0.14	0	-0.005	0	0	0	-0.242	-0.011
miR-302c	0.047	0.107	-0.201	-0.341	0.401	0.153	0.426	-0.047	-0.557	0.448	0.086	0.443
miR-302c*	0.161	0.271	0.064	0.177	0.313	0.239	0.241	0.117	0.04	0.16	0.179	0.181
miR-302b	0.153	0.662	-0.284	-0.341	-0.739	0.747	0.105	0.032	-0.941	0.133	-0.689	-0.274
miR-302b*	0.021	0.374	-0.125	-0.464	-0.389	0.458	-0.136	0.497	-0.747	-0.197	-0.362	-0.019
miR-302a	0.06	-0.083	-0.078	-0.45	-0.711	0.238	-0.316	-0.03	-0.328	0.05	-0.229	-0.137
miR-302a*	0.215	0.416	0.127	0.018	0.136	0.294	0.182	0.093	-0.064	0.257	0.162	0.129
miR-301b	0.009	0.508	0.012	-0.157	0.122	0.571	0.271	0.194	-0.217	0.394	0.339	0.115
miR-301a	-0.464	0.217	0.312	-0.186	0.673	0.28	0.355	0.387	-0.311	1.129	0.309	0.097
miR-300-3p	0.239	0.229	0.085	0.071	0.192	0.533	0.221	0.158	0.211	0.504	0.363	0.236
miR-29c	0.003	0.429	-0.305	-0.894	-0.706	1.047	-0.471	0.13	-0.976	-0.187	-0.562	-0.073
miR-29c*	0.103	-0.088	0.085	-0.241	0.152	0.216	0.24	0.019	0.01	0.403	0.305	0.11
miR-29b	-0.075	0.583	-0.319	-0.472	-0.776	0.249	0.061	-0.15	-1.071	-0.606	-0.772	-0.302
miR-29b*	0	0	0	0	0	0	0	0	0	0	0	0
miR-29a	-1.735	-1.669	-1.88	0.119	-1.673	-0.762	-0.791	-0.79	-0.509	-0.904	0.359	-1.716
miR-299-5p	0.208	0.35	0.006	0.013	0.225	0.372	-0.023	-0.024	0.021	0.297	0.126	0.08
miR-299-3p	0.114	0.136	0.039	0.096	0.29	-0.006	0.052	0.027	-0.081	0.344	0.065	0.091
miR-298	0.232	-0.195	0.182	0.037	0.05	0.047	-0.103	0.096	0.234	0.269	0.364	0.22
miR-297a	-0.666	0.007	-0.208	-0.408	0.107	-0.537	0.218	-0.208	-1.061	-0.249	-0.772	0.032
miR-296-5p	0.625	0.243	-0.012	0.088	0.088	0.721	0.116	-0.048	0.374	0.859	0.429	-0.059
miR-296-3p	-0.299	0.089	0.098	0.122	0.048	-0.593	-0.087	-0.005	-0.252	-0.371	-0.262	-0.014
miR-28-5p	0.248	0.549	-0.143	-0.026	0.207	0.404	0.228	0.036	-0.315	0.523	-0.088	-0.051
miR-28-3p	0.406	0.146	0.075	-0.24	-0.232	0.596	-0.1	0.129	-0.003	0.41	0.344	0.26
miR-27b	0.031	0.288	-0.022	-0.193	-0.129	0.157	0.132	-0.088	-0.507	0.29	0.37	-0.028
miR-27a	-3.236	-2.693	-2.928	-0.751	0.119	-1.272	-2.128	-0.834	-0.512	0.131	-0.582	-2.342
miR-26b	-0.8	0.463	-0.324	-0.644	0.521	0.264	-1.162	-0.315	-0.576	-0.073	-0.78	-0.487
miR-26a	-2.239	-2.444	-3.033	-2.061	-0.464	-3.163	-1.452	-2.579	-2.327	-1.191	-2.204	-1.98
miR-25	-1.691	-1.809	-1.234	-2.282	-1.448	-2.706	-1.41	-1.577	-1.225	-1.155	-2.217	-2.607
miR-25*	0	0	0	0	0	0	0	0	0	0	-0.127	0
miR-24	-2.891	-3.188	-2.77	-0.608	-0.597	-0.841	-1.503	-1.202	-0.533	-0.944	-0.451	-1.917
miR-24-2*	-1.083	-0.372	-1.498	-0.735	-1.155	-0.354	-1.284	-0.375	-1.428	-1.339	-1.414	-1.419
miR-24-1*	0.05	0.348	0.073	-0.038	0.317	0.349	0.292	0.084	-0.102	0.239	0.357	0.177
miR-23b	-2.473	-3.59	-3.031	-0.581	-0.703	-1.086	-1.908	-1.467	-0.389	-1.252	-0.154	-1.575
miR-23a	-2.11	-3.595	-3.018	-0.479	-0.872	-0.531	-1.563	-1.193	-0.574	-1.304	-0.276	-1.481
miR-22	-0.326	1.309	2.59	2.523	1.716	2.973	-0.038	0.546	1.65	0.077	3.048	0.809
miR-224	0.126	0.098	-0.021	-0.229	0.313	0.271	-0.257	0.02	-0.121	0.189	0.11	0.233
miR-224*	0	0	0.128	0	0	0	0	0	0	0	-0.024	0
miR-223	-2.177	-3.46	-3.867	-0.608	0.157	-1.431	-0.865	0.613	1.041	-0.954	-0.521	-0.815
miR-222	-4.032	-4.032	-4.177	-1.623	-2.123	-3.387	-2.124	-2.277	-2.691	-1.502	-2.446	-3.654
miR-222*	0	0	0	0	0	0	0	0	0	0	-0.252	0
miR-221	-3.679	-4.092	-3.981	-1.411	-1.606	-2.878	-2.259	-2.238	-2.405	-1.335	-1.694	-2.928
miR-221*	0	0	0	0	0	0	0	0	0	0	-0.18	0
miR-220c	0.036	0.747	0.06	0.65	0.722	-0.043	0.607	0.158	-0.081	-0.034	0.135	0.205
miR-220b	0.154	0.3	-0.399	-0.111	-0.556	0.062	-0.246	-0.201	-0.35	0.301	-0.63	-0.388
miR-220a	0.324	1.015	-0.05	0.733	0.706	0.194	0.933	0.081	0.019	0.308	0.092	0.003
miR-22*	0.143	0.433	-0.039	-0.07	-0.034	0.245	0.276	-0.075	-0.332	-0.039	-0.071	-0.021
miR-21	-0.447	0.016	-0.575	2.348	0.194	1.016	-0.604	-0.433	0.844	0.021	2.998	-0.652
miR-219-5p	0.404	0.952	-0.072	0.753	0.634	0.249	0.673	0.105	0.091	0.399	0.153	-0.009
miR-218	-1.08	0.684	-0.237	-0.171	-0.414	0.41	0.162	-0.105	-0.818	0.02	-0.542	-0.245
miR-218-1*	0	0	0	0	0	0	0	0	0	0	0	0
miR-218*	0	0	0	0	0	0	0	0	0	0	0	0
miR-217	0.168	0.179	0.079	-0.281	-0.304	0.477	-0.263	0.097	-0.136	0.216	0.149	0.108
miR-216b	0.272	0.295	0.189	-0.108	-0.069	0.533	0.006	0.18	0.099	0.477	0.255	0.102
miR-216a	0.117	0.267	0.043	-0.161	0.001	0.804	-0.129	0.199	-0.203	0.374	0.173	0.192
miR-215	0.106	0.001	0.006	-0.231	0.129	0.329	0.312	0.02	-0.004	0.822	0.199	0.166
miR-214	0.246	0.224	0.181	0.245	0.295	0.195	0.18	0.121	0.214	0.288	0.27	0.194
miR-212	0.308	0.152	0.623	-0.089	0.722	0.636	0.474	0.295	0.442	0.528	0.406	0.149
miR-211	0.263	0.098	0.006	0.126	0.184	0.079	0.32	0.2	0.29	0.471	0.16	0.012
miR-2110	0	0	0	0	0	0	0	0	0	0	0	0
miR-210	-0.3	0.712	0.01	0.55	2.816	0.286	-0.199	1.303	0.665	0.883	2.086	0.028
miR-21*	0	0	0	0	-0.112	0	0	0	0	0	-0.347	0
miR-20b	-2.361	-1.932	-1.75	-2.243	-0.859	-2.245	-1.268	-2.004	-2.656	0.134	-1.994	-2.018
miR-20b*	0	0	0	0	0	0	0	0	0	0	0	0
miR-20a	-2.779	-1.037	-2.132	-3.365	-1.419	-4.455	-1.572	-2.499	-3.79	-0.206	-4.113	-4.111
miR-20a*	0	0	0	0	0	0	0	0	0	0	-0.26	0
miR-208b	-0.083	0.531	-0.301	-0.748	-0.79	0.523	-0.197	-0.029	-1.249	-0.644	-0.906	-0.231
miR-208a	-0.076	-0.099	-0.395	0.345	0.096	0.311	-1.025	-0.256	-1.277	-0.242	-1.12	-0.321
miR-206	0.268	-0.122	0.173	0.014	-0.075	0.177	-0.1	0.049	0.321	0.28	0.311	0.137
miR-205	0.39	0.059	0.071	0.011	-0.123	0.544	-0.152	-0.001	0.392	0.578	0.473	0.081
miR-205*	0	0	0	0	0	0	0	0	0	0	0	0
miR-204	0.243	0.306	0.3	0.025	0.837	0.439	0.817	0.284	-0.06	0.941	0.375	0.589
miR-203	0.159	0.22	-0.03	-0.168	0.347	0.275	0.107	-0.047	-0.078	0.649	0.131	-0.03
miR-202-3p	0.159	-0.002	0.014	-0.123	-0.124	0.2	-0.035	0.059	-0.087	0.102	0.015	0.104
miR-200c	0.158	0.005	0.031	-0.111	-0.163	0.252	-0.109	0.122	0.108	0.149	0.165	0.119
miR-200c*	0	0	-0.014	0	-0.143	0	0	0	0	0	-0.524	0
miR-200b	0.029	0.015	-0.039	-0.227	0.663	0.563	0.432	0.147	-0.168	0.884	0.432	0.441
miR-200b*	0	0	-0.027	0	-0.053	0	0	0	0	-0.042	-0.332	0
miR-200a	0.095	0.304	-0.038	-0.167	-0.254	0.295	-0.045	-0.081	-0.223	-0.028	-0.097	0.017
miR-200a*	0.258	-0.021	0.075	-0.081	0.123	0.389	0.251	0.169	0.181	0.403	0.483	0.317
miR-1	-0.137	0.79	-0.968	-0.593	-1.089	0.577	-0.212	-0.204	-1.461	-1.035	-1.177	-0.664
miR-19b	-2.036	-0.793	-1.622	-2.49	-0.699	-4.824	-0.992	-2.169	-2.632	0.294	-3.323	-3.404
miR-19b-2*	0	-0.198	0	0	0	0	0	0	0	0	0	0
miR-19a	-2.145	-0.145	-0.756	-2.144	0.669	-1.565	-0.568	-1.523	-2.467	1.448	-1.812	-1.909
miR-199b-5p	0.092	-0.231	-0.064	-0.521	-0.451	0.329	0.036	-0.099	-0.102	0.751	-0.023	-0.16
miR-199a-5p	0.033	0.038	-0.069	0.029	0.307	-0.017	0.329	-0.011	-0.115	0.474	0.439	0.144
miR-199a-3p	0.147	0.238	0.122	-0.217	-0.143	0.637	-0.181	0.156	-0.182	0.401	0.035	0.171
miR-198	0.291	0.013	0.132	0.107	0.212	0.216	0.178	0.063	0.282	0.537	0.366	0.172
miR-197	0.428	-0.098	-0.088	-0.021	0.488	0.356	0.236	-0.01	0.278	0.546	0.734	0.04
miR-1979	-0.485	0.514	0.462	0.036	0.162	-0.322	-0.141	-0.598	-0.58	-0.924	-1.172	0.13
miR-1978	0	0	0.038	0	0	0	0	0	0	0	0	0
miR-1977	-2.782	-2.653	-2.539	-2.782	-2.782	-2.782	-2.782	-2.782	-2.725	-2.719	-2.782	-2.729
miR-1976	-0.554	-0.005	0.955	-0.43	-0.096	-0.574	-0.574	-0.574	-0.574	-0.435	0.307	0.304
miR-1975	-1.192	-0.323	-0.767	-1.264	-0.814	-1.513	-1.028	-1.468	-1.262	-1.274	-1.296	-1.328
miR-1974	-1.047	-0.802	-1.059	-1.099	-1.689	-1.155	-0.672	-1.273	-1.275	-1.115	-1.428	-1.393
miR-1973	0	0	-0.101	0	-0.101	0	0	0	0	0	-0.432	0
miR-1972	0	0	0	0	0	0	0	0	0	0	0	0
miR-196b	0.032	-0.254	0.045	-0.641	-0.827	0.055	-0.442	-0.058	-0.618	-0.256	-0.443	-0.056
miR-196b*	0	0	-0.051	-0.037	-0.281	0	0	0	-0.051	-0.077	-0.612	-0.016
miR-196a	-0.074	-0.562	-0.144	-1.063	-1.189	-0.021	-0.797	-0.254	-0.67	-0.291	-0.491	-0.292
miR-195	-0.103	-0.296	-0.134	-0.457	-0.462	0.108	-0.361	-0.197	-0.196	0.513	-0.058	-0.159
miR-195*	0	0	-0.122	0	-0.305	0	0	0	0	0	-0.553	-0.031
miR-194	-0.043	-0.032	-0.137	-0.185	-0.171	0.105	-0.176	-0.168	-0.089	0.461	0.033	-0.113
miR-193b	0.305	0.122	0.092	0.002	-0.058	0.407	-0.072	0.196	0.1	0.277	0.363	0.123
miR-193a-5p	0	0	0	0	-0.118	-0.02	0	0	0	0	-0.469	0
miR-193a-3p	0.004	0.449	0.043	0.206	0.157	0.366	0.055	0.104	0.046	0.323	0.212	0.108
miR-192	-0.036	0.158	-0.098	-0.149	-0.211	0.247	-0.022	0.01	-0.236	0.388	0.024	-0.013
miR-192*	0	0	0	0	0	0	0	0	0	0	-0.143	0
miR-191	-1.129	-1.237	-1.347	-0.888	0.062	-1.212	-0.921	-0.487	-0.389	-0.714	-0.735	-0.498
miR-1914*	0	0	0	0	0	0	0	0	0	-0.27	0	0
miR-1912	0	0	0	0	0	0	0	0	0	0	0	0
miR-1911*	0	0	0	0	0	0	0	0	0	0	0	0
miR-1910	0	0	0	0	0	0	0	0	0	-0.216	0	0
miR-191*	0.221	0.115	0.219	0.048	0.025	0.378	-0.057	0.216	0.153	0.522	0.328	0.318
miR-190b	-0.047	0	-0.631	-0.116	-1.047	0	-0.73	0	-0.226	-0.598	-1.065	-0.499
miR-1909	0	0	0	0	0	0	0	0	0	0	-0.464	0
miR-1908	-1.207	-0.57	-0.152	-0.132	0.134	-3.171	-3.294	-0.681	0.666	-0.13	0.012	-0.582
miR-18b	-0.015	0.58	0.294	-0.393	0.615	0.299	0.53	0.32	-0.349	1.256	-0.038	0.019
miR-18b*	0	0	-0.004	0	-0.274	0	0	0	-0.002	0	-0.554	0
miR-18a	-3.929	-1.551	-2.898	-3.832	-2.415	-3.672	-2.947	-3.025	-3.85	-1.8	-3.683	-3.842
miR-18a*	0.174	0.103	0.046	-0.01	-0.039	0.439	-0.11	0.155	0.038	0.352	0.242	0.149
miR-188-5p	0.217	-0.074	0.49	-0.146	-0.316	0.055	-0.206	0.054	-0.022	-0.044	0.181	0.034
miR-188-3p	0.081	0.004	0.208	0.018	0.349	0.296	0.538	0.106	0.047	0.252	0.345	0.326
miR-187	0.017	-0.066	0.009	-0.113	-0.19	-0.083	-0.197	-0.076	-0.113	0.171	0.036	-0.025
miR-187*	0	0	0	0	-0.04	-0.164	0	0	0	0	-0.2	0
miR-186	0.144	0.846	-0.056	-0.024	0.844	0.266	1.184	0.103	-0.753	0.524	-0.18	0.201
miR-186*	0	0	0	0	0	0	0	0	0	0	-0.38	0
miR-185	-0.329	2.171	1.781	0.06	0.621	-0.139	0.204	0.18	-0.114	-0.144	0.365	0.089
miR-185*	0	0	0	0	0	0	0	0	0	0	-0.154	0
miR-184	0.178	0.009	-0.075	0.263	0.29	0.026	0.188	0.212	0.181	0.553	0.429	0.273
miR-183	-0.03	0.029	0.218	0.21	0.958	0.336	0.741	0.262	-0.092	0.986	0.537	0.443
miR-183*	0	0	0	0	0	0	0	0	0	0	0	0
miR-182_1	0.046	0.14	-0.091	0.149	0.263	0.099	-0.08	0.142	0.129	0.443	0.373	0.056
miR-1826	0.239	0.328	0.367	0.509	0.657	-0.107	0.429	0.173	0.325	-0.221	0.327	0.066
miR-182*	0.266	0.356	-0.059	-0.436	-0.45	0.785	-0.156	0.195	-0.303	0.218	-0.039	0.086
miR-181d	0.226	-0.288	-0.007	-0.242	-0.398	-0.015	0.151	-0.091	0.061	0.21	0.247	-0.029
miR-181c	0.164	-0.016	-0.114	-0.282	-0.332	0.172	-0.301	-0.083	-0.286	0.207	-0.095	-0.151
miR-181b	-2.283	-2.599	-2.531	-2.353	-2.374	-2.325	-1.498	-2.03	-2.637	-1.462	-2.179	-2.554
miR-181a	-1.807	-4.524	-5.183	-2.092	-2.005	-3.157	-1.127	-2.472	-3.31	-1.299	-2.362	-3.066
miR-181a*	0.204	0.223	0.148	0.197	0.133	0.29	0.073	0.139	0.31	0.683	0.449	0.14
miR-17	-1.34	-1.383	-1.721	-2.502	-1.407	-4.862	-1.135	-1.994	-2.771	-0.463	-3.02	-3.129
miR-17*	0.072	0.025	0.197	-0.132	0.428	0.361	0.402	0.195	-0.157	0.273	0.221	0.147
miR-16	-1.764	-0.328	-0.308	-1.684	-0.561	-2.801	-1.229	-1.092	-0.822	-0.528	-1.807	-2.146
miR-16-2*	-0.007	-0.007	-0.536	-0.312	-0.783	-0.007	-0.095	-0.086	-0.154	-0.007	-0.811	-0.231
miR-16-1*	0	-0.101	-0.094	0	-0.384	0	0	0	0	0	-0.423	-0.004
miR-15b	-1.018	-0.456	-0.299	-0.853	-0.355	-1.421	-0.661	-0.443	-0.2	-0.89	-0.823	-0.843
miR-15a	-0.786	0.064	-0.762	-1.128	0.541	-0.517	-0.66	-0.752	-0.705	0.431	-1.109	-0.931
miR-15a*	0	0	-0.03	0	-0.226	0	0	0	0	0	-0.584	0
miR-155	-1.25	-1.729	-1.663	-1.514	-1.294	-1.068	-0.553	-0.914	-0.775	-0.289	-1.053	-1.616
miR-154	0.118	0.171	-0.016	0.078	0.043	0.141	0.04	0.158	-0.114	0.303	0.002	-0.034
miR-154*	0.146	0.483	0.111	-0.117	0.426	0.551	0.156	0.134	-0.237	0.244	0.133	0.286
miR-153	-0.24	0.645	-0.348	-0.45	-0.692	0.281	0.066	-0.271	-1.037	-0.102	-0.638	-0.336
miR-152	0.008	0.084	-0.082	-0.26	-0.221	0.147	-0.058	-0.132	-0.409	0.331	-0.192	-0.094
miR-151-5p	-0.822	-0.774	-0.4	-0.257	0.397	-0.496	-0.305	-0.629	-0.872	-0.048	0.155	0.065
miR-151-3p	0.174	0.053	0.004	-0.225	-0.055	0.419	-0.174	0.134	-0.096	0.271	0.104	0.073
miR-150	-0.775	-0.889	-0.998	-1.039	-1.03	-0.796	-1.048	-1.015	-0.885	-0.617	-0.855	-1.068
miR-149	0.125	0.172	0.165	0.206	0.173	0.236	0.108	0.174	0.063	0.364	0.192	0.26
miR-149*	0	0	0.263	0	0.284	0	0	0	0.191	0.13	0.057	0.004
miR-148b	0.156	0.308	-0.033	-0.281	-0.192	0.563	-0.099	0.084	-0.269	0.276	0.031	0.022
miR-148a	-0.056	0.29	-0.129	-0.506	-0.472	0.507	0.015	-0.113	-0.721	0.283	-0.373	-0.085
miR-148a*	0	0	0	0	0	0	0	0	0	-0.033	-0.415	-0.007
miR-147b	-0.012	0.146	-0.068	-0.567	-0.588	0.255	-0.318	0.092	-0.755	-0.287	-0.432	-0.034
miR-147a	0.084	-0.121	-0.003	-0.388	-0.443	0.169	-0.418	0.083	-0.163	-0.039	0.006	0.01
miR-1471	0	0	0	0	0	0	0	0	0	0	-0.357	0
miR-146b-5p	-2.832	-3.015	-3.082	-1.607	-0.346	-0.614	-1.598	-1.771	-1.926	0.14	-0.978	-2.191
miR-146b-3p	-0.274	-0.37	-0.786	-0.465	-0.467	-0.37	-0.355	-0.486	-0.66	-0.247	-0.723	-0.621
miR-146a	-2.542	-2.747	-2.731	0.068	-1.706	-0.065	-1.82	-2.823	-2.803	-1.097	0.273	-2.742
miR-146a*	0	0	0	0	0	0	0	0	0	0	-0.062	0
miR-1469	-0.447	0.334	2.893	0.247	0.805	-0.447	-0.447	0.128	0.456	1.248	0.263	0.221
miR-145	0.123	0.203	0.049	0.134	0.19	0.056	0.037	0.608	0.693	0.385	0.275	0.093
miR-145*	0	0	0	0	-0.02	0	0	0	0	0	-0.191	0
miR-144	-1.089	-0.001	-0.862	-0.448	-0.885	0.019	-1.255	-0.208	-1.317	-0.769	-0.975	-0.658
miR-143	-0.095	0.108	-0.051	0.069	0.085	0.045	0.034	0.461	0.271	0.304	0.038	-0.032
miR-142-5p	-1.389	-0.253	-0.681	-1.426	1.098	-0.503	-0.099	0.082	0.219	1.311	-0.757	-0.868
miR-142-3p	-0.746	0.068	-0.961	-0.546	-1.043	-0.231	-0.972	-0.329	-1.592	-0.527	-1.565	-0.944
miR-141	-0.145	-0.11	-0.169	-0.569	-0.59	0.043	-0.228	-0.163	-0.535	-0.133	-0.308	-0.143
miR-140-5p	0.067	0.042	-0.1	-0.287	-0.273	0.097	-0.206	-0.112	-0.277	0.129	-0.091	-0.064
miR-140-3p	-1.562	-1.038	-0.741	-0.697	-0.478	-0.514	-0.76	-0.73	-0.537	-0.522	-0.197	-0.887
miR-139-5p	0.409	0.215	0.07	0.056	0.102	0.708	0.149	0.195	0.363	0.593	0.506	0.22
miR-139-3p	0	0	0	0	0	0	0	0	0	0	-0.318	0
miR-138	-0.142	0.069	0.086	-0.139	-0.216	-0.187	-0.103	0.091	-0.611	-0.371	-0.371	0.109
miR-138-1*	0	0	0	0	0	0	0	0	0	0	-0.012	0
miR-137	-0.75	0.11	-0.984	-1.094	-1.437	-0.432	-1.13	-0.494	-1.356	-1.094	-1.298	-0.982
miR-136	-0.182	-0.005	-0.743	-0.073	-0.878	-0.081	-0.699	-0.087	-0.427	-0.574	-1.037	-0.713
miR-135b	-0.644	0.021	-0.887	-0.969	-1.485	-0.305	-1.073	-0.483	-1.469	-1.156	-1.505	-0.928
miR-135b*	0	-0.18	0	0	0	0	0	0	0	0	0	0
miR-135a	0	0	0	0	-0.296	0	-0.066	0	0	0	-0.694	-0.077
miR-134	0.013	-0.139	-0.01	0.027	-0.027	-0.133	-0.186	0.01	0.11	0.255	0.125	0.058
miR-133b	0.32	0.212	0.165	-0.042	0.387	0.658	0.263	0.181	0.108	0.529	0.577	0.302
miR-133a	0.288	0.132	0.157	-0.013	0.417	0.496	0.173	0.153	0.182	0.5	0.482	0.198
miR-132	0.261	0.023	0.006	-0.007	0.152	0.281	0.007	0.04	0.226	0.563	0.36	0.049
miR-1323	-0.043	-0.043	-0.043	-0.043	-0.043	-0.043	-0.043	-0.043	-0.043	-0.209	-0.043	-0.043
miR-1322	0	0	-0.07	0	-0.403	0	0	0	-0.067	0	-0.709	0
miR-132*	0	0	0	0	0	0	0	0	0	0	-0.085	0
miR-130b	-0.129	-0.123	-0.118	-0.164	-0.057	-0.116	-0.085	-0.199	-0.095	0.326	0.275	-0.11
miR-130a	-3.042	-4.072	-4.372	-4.446	-1.146	-4.756	-2.155	-3.869	-4.613	-0.608	-4.259	-3.357
miR-130a*	0	0	0	0	0	0	0	0	0	0	-0.036	0
miR-1308	2.144	2.983	2.618	3.952	0.478	0.066	2.12	2.233	2.849	2.313	2.511	-0.306
miR-1307	0	0	0	0	0	0	0	0	0	0	-0.024	0
miR-1297	0	0	0	0	0	0	0	0	0	0	0	0
miR-1293	0	0	0	0	0	0	0	0	0	0	0	0
miR-1291	0	0	-0.124	-0.078	-0.217	0	0	0	0	0	-0.505	-0.005
miR-129-5p	0.238	-0.027	0.056	0.109	0.054	0.028	-0.146	0.054	0.229	0.51	0.148	0.072
miR-129-3p	0.078	0.123	-0.015	0.11	0.176	0.356	0.068	0.014	0.219	0.729	0.402	0.098
miR-129*	0.118	0.396	-0.224	-0.418	-0.239	0.58	0.286	-0.12	-0.743	0.069	-0.313	-0.2
miR-128	0.183	0.155	0.03	0.027	0.464	0.36	0.571	0.103	0.042	0.47	0.337	0.1
miR-1289	0	0	0	0	0	0	0	0	0	0	-0.302	0
miR-1288	-0.33	-0.36	-1.016	-0.709	-1.283	-0.36	-0.509	-0.566	-0.221	-0.405	-0.806	-0.847
miR-1285	0	0	1.485	0.216	0	0.267	0	0	0.363	0	2.385	0
miR-1284	0	0	0	0	0	0	0	0	0	0.142	0	0
miR-1281	0	0	0	0	0	0	0	0	0	0	-0.033	0
miR-1280	-2.508	0.682	-0.079	-1.486	0.442	-2.847	-0.082	-0.217	-0.384	-0.551	-2.604	-2.802
miR-127	0.259	0.215	0.016	0.029	0.699	0.256	0.454	0.025	-0.083	0.393	0.167	0.372
miR-1276	0	0	-0.009	0	-0.233	0	-0.034	0	0	0	-0.619	0
miR-1275	-2.87	-2.512	-0.072	-0.217	0.23	-2.886	-3.113	-1.03	-1.296	-2.576	-2.469	-0.531
miR-1274b	-1.739	0.875	-0.075	-0.784	0.996	-3.179	0.394	-0.093	-0.389	-0.597	-2.324	-2.323
miR-1274a	-2.733	1.212	0.541	-0.712	1.513	-3.666	0.663	0.096	0.226	0.37	-3.227	-3.168
miR-1270	0	0	0	0	0	0	0	0	0	0	-0.186	0
miR-127*	0	0	0	0	0	0	0	0	0	0	0	0
miR-1269	0	0	0	0	0	0	0	0	0	0	-0.062	0
miR-1267	0	0	0	0	0	0	0	0	0	0	-0.055	0
miR-1263	0	0	0	0	0	-0.331	0	0	0	-0.15	-0.15	0
miR-1261	0	0	0	0	0	0	0	0	0	0	-0.297	0
miR-1260	-1.385	0.283	1.598	-1.181	2.465	-1.385	-1.004	-0.168	-0.144	-0.705	-1.385	-1.385
miR-126-5p	0	0	-0.172	0	-0.447	0	-0.179	0	0	-0.095	-0.871	-0.175
miR-126-3p	-1.55	-1.117	-1.743	-3.685	1.621	-5.05	-1.432	-1.541	-2.129	0.237	-4.547	-0.469
miR-125b	-2.691	-3.036	-2.791	-2.961	-2.989	-2.791	-2.793	-2.903	-2.621	-2.449	-2.586	-2.831
miR-125b-2*	0	0	-0.198	-0.037	-0.542	0	0	0	-0.016	0	-0.71	-0.061
miR-125a-5p	-2.695	-2.948	-2.902	-1.794	-1.56	-0.514	-2.089	-2.492	-2.007	-1.874	-0.472	-2.129
miR-1259	0	0	0	0	0	0	0	0	0	0	-0.129	0
miR-1258	0	0	0	0	0	0	0	0	0	0	0	0
miR-1254	0	0	0	0	0	0	0	0	0	-0.077	-0.12	0
miR-1250	-0.092	0	-0.268	-0.103	-0.558	-0.02	-0.137	0	-0.248	-0.139	-0.899	-0.18
miR-124	0.105	0.19	0.097	0.565	0.229	0.253	0.052	0.071	0.066	0.22	0.719	0.226
miR-1249	0	0	0.043	0	0	0	0	0	0	0	0	0
miR-1247	0	0	0	0	0	0	0	0	0	0	0	0
miR-1246	0.496	1.352	4.242	0.719	4.065	-0.046	-0.175	2.587	3.355	2.818	0.182	2.484
miR-1245	0	0	0	0	0	0	0	0	0	0	-0.111	0
miR-1238	0	0	0	0	0	0	0	0	0	0	0	0
miR-1234	0	0	0.202	0	0	0	0	0	0	0	0	0
miR-1231	0	0	0	0	-0.05	0	0	0	0	0	-0.597	0
miR-122	-0.059	-0.087	-0.016	-0.107	-0.059	-0.079	-0.16	-0.083	0.013	0.174	0.053	-0.028
miR-1228	0	0	0	0	0	0	0	0	0	0	0	0
miR-1228*	0	0	0	0	0	0	0	0	0.15	0.15	0.337	0
miR-1226	0	0	0	0	0	0	0	0	0	0	-0.307	0
miR-122*	0	0	0	0	0	0	0	0	0	-0.205	0	0
miR-1206	0	0.779	0	0	0	0	0	0	0	0	-0.221	0
miR-1204	0	0	0	0	0	0	0	0	0	0	-0.124	0
miR-1203	-0.007	-0.07	-0.491	-0.353	-0.657	-0.07	-0.097	-0.052	-0.191	-0.07	-0.761	-0.281
miR-1202	0	0	0	0	0	0	0	0	0	0	-0.267	0
miR-1201	-0.086	-0.086	-0.086	-0.086	-0.086	-0.086	-0.086	-0.086	-0.086	-0.086	-0.086	-0.086
miR-1200	0	0	0	0	0	0	0	0	0	0	-0.351	0
miR-1183	0	0	0.039	0	0	0	0	-0.354	0	0	0	0
miR-10b	0.259	0.204	0.181	-0.12	-0.112	0.593	0.092	0.144	0.003	0.425	0.128	0.213
miR-10a	-2.382	-2.46	-2.421	-2.598	-2.557	-2.161	-2.422	-2.477	-2.546	-1.809	-2.378	-2.404
miR-107	-1.156	-0.373	-0.613	-0.673	0.184	-0.966	-0.733	-0.676	-0.669	-0.178	-0.498	-1.079
miR-106b	-1.936	0.156	-0.638	-2.264	-0.159	-2.979	-1.146	-1.039	-1.835	0.565	-2.463	-2.561
miR-106b*	0	-0.339	0	0	0	0	0	0	0	0	0	0
miR-106a	-1.525	-1.147	-1.669	-2.312	-2.012	-4.456	-1.197	-1.949	-2.563	-0.446	-2.875	-2.984
miR-106a*	-0.073	-0.161	-0.395	-0.437	-0.877	-0.161	-0.346	-0.063	-0.309	-0.161	-0.786	-0.302
miR-105	0.083	-0.067	-0.033	-0.238	-0.348	0.224	-0.145	0.01	-0.235	-0.009	0.075	-0.007
miR-103	-1.134	-0.356	-0.595	-0.621	0.145	-1.016	-0.752	-0.647	-0.642	-0.191	-0.47	-1.148
miR-103-2*	0	0	0	0	-0.176	0	0	0	0	0	-0.464	0
miR-101	-0.949	-0.461	-1.376	-1.151	-1.707	-0.653	-1.422	-0.944	-1.268	-0.946	-1.669	-1.387
miR-100	-0.309	-0.256	-0.335	-0.417	0.238	0.035	0.326	-0.28	-0.343	0.635	0.034	0.036
let-7i	-1.085	-1.048	-0.87	-0.691	0.322	-0.995	-0.123	0.358	-0.73	-0.211	-0.251	-0.928
let-7g	-1.629	-0.85	-0.822	-1.496	-0.281	-2.455	-1.12	-1.264	-1.334	0.041	-1.126	-2.086
let-7g*	0	0	0	0	0	0	0	0	0	0	0	0
let-7f	-1.452	-0.846	-0.962	-0.89	0.279	-2.076	-0.912	-0.929	-0.854	0.367	-0.758	-1.738
let-7f*	0	-0.12	-0.176	-0.26	-0.357	-0.393	-0.449	-0.14	-0.004	-0.088	-0.44	-0.315
let-7e	-1.481	-1.535	-1.57	-0.196	0.274	0.293	-0.611	-0.921	-0.518	-0.384	0.616	-1.006
let-7d	-1.536	-1.493	-1.253	-0.789	-0.355	-1.154	-1.5	-1.087	-1.139	-0.396	-0.592	-1.463
let-7d*	0.624	0.503	-0.066	0	-0.167	0.789	0.433	0.073	-0.285	0.35	-0.33	0.084
let-7c	-2.001	-2.19	-1.96	-2.144	-1.486	-2.337	-1.245	-2.142	-1.737	-0.964	-1.169	-2.121
let-7b	-0.061	-0.044	-0.066	-0.008	-0.011	-0.198	-0.044	-0.02	-0.062	0.033	0.074	-0.044
let-7b*	-0.256	-0.014	-0.499	-0.385	-0.974	-0.602	-0.495	-0.259	0.025	-0.072	-0.681	-0.688
let-7a	-1.57	-1.373	-1.696	-1.572	-0.974	-1.903	-1.701	-1.682	-2.081	-1.057	-1.661	-2.032
