# Supplementary material for: Network Analysis of miRNA and Cytokine Landscape in Human Hematopoiesis
Source: Int J Mol Sci. 2024 Nov 16;25(22):12305. doi: 10.3390/ijms252212305 (PMC11595288; doi:10.3390/ijms252212305)
Supplement: Supplementary file 1 [file ijms-25-12305-s001.zip › Dataset_cyto.xlsx]

## Sheet: Cytokines
		Mean (S.D.) pg/ml
		E			Mo			G			MK
		T1	T2	T3	T1	T2	T3	T1	T2	T3	T1	T2	T3
	IL-1α	3.85 (0)	0.76 (0)	0.02 (0)	2.60 (0)	1.07 (1.42)	6.78 (0.23)	13.83 (1)	1.54 (0.70)	0.07 (0.3)	0.1 (0.14)	0.06 (0)	0.74 (0)
	PIGF	0.83 (1.17)	0.42 (0.32)	0 (0)	0 (0)	0 (0)	3 (0.09)	46.25 (1.82)	0.45 (0)	0 (0)	0 (0)	0 (0)	0.33 (0.27)
	FGF basic	0.85 (0.52)	0.17 (0.03)	0.02 (0.01)	0.21 (0.12)	0.18 (0.20)	0.74 (0.04)	1.52 (0.20)	0.44 (0.15)	0.02 (0.01)	0.20 (0.11)	0.06 (0.03)	0.44 (0.01)
	SDF-1	0 (0)	0 (0)	2.05 (1.47)	44.98 (7.63)	26.60 (1.07)	13.12 (1.11)	0 (0)	18.73 (0.49)	6.61 (1.73)	0 (0)	8.03 (1.75)	11.13 (2.58)
	ANG-1	795.26 (404. 41)	85.64 (4.17)	3.48 (7.38)	812.80 (100.10)	982.46 (31.66)	859.79 (20.53)	691.01 (59.42)	268.60 (14.38)	72.05 (1.53)	353.56 (26.24)	371.09 (28.32)	1027.00 (88.85)
	ANG-2	67.47 (16.57)	12. 54 (1.52)	0 (0)	85.80 (47.00)	0.81 (2.84)	19.45 (5.21)	673.95 (45.63)	28.41 (4.47)	310.75 (80)	198 (92)	619 (172)	27.51 (2.45)
	SCF	0 (0)	0 (0)	0 (0)	58.80 (20.00)	0 (0)	84.16 (30)	0 (0)	0 (0)	0 (0)	0 (0)	0 (0)	0 (0)
	VEGF	423.47 (114.91)	659.77 (23)	869.87 (30)	4 (0.50)	171.20 (1.00)	508.43 (300.00)	397.59 (57.30)	743.19 (23.56)	169.34 (3.4)	107.67 (10)	611.87 (2.8)	839.82 (27.04)
	CCL21	0 (0)	0 (0)	57.50 (8)	2122.24 (120.44)	656.42 (4.77)	206.74 (1.06)	0 (0)	560.85 (61.27)	231.31 (13.12)	0 (0)	0 (0)	0 (0)
	CXCL13	0 (0)	0 (0)	0 (0)	1.85 (0.21)	18.19 (0.66)	43.63 (0.62)	0 (0)	0 (0)	0.06 (0.08)	0 (0)	0 (0)	0 (0)
	CCL11	7.59 (2.88)	3.88 (0.75)	1.78 (0.14)	21.54 (0.54)	10.18 (0.48)	3.46 (0.15)	15.00 (5.56)	22.27 (0.15)	7.58 (0.66)	13.62 (3.58)	7.22 (0.53)	5.64 (0.41)
	CCL24	9.94 (2.38)	10.64 (0.71)	2.93 (0.49)	22.51 (0.22)	48.91 (0.27)	32.03 (1.91)	20.68 (5.83)	186.57 (6.85)	106.05 (11.08)	3.84 (0.74)	16.41 (0.60)	16.53 (0.10)
	CCL26	0 (0)	10.23 (1.25)	6.44 (1.47)	17.76 (4.36)	12.04 (0)	5.16 (0.13)	0 (0)	27.12 (4.03)	10.76 (0.5)	0 (0)	3.27 (0)	12.73 (0.69)
	CX3CL1	3.69 (5.21)	1.81 (2.56)	2.79 (1.47)	38.11 (7.05)	42.45 (12.5)	27.30 (0.52)	4.23 (1)	41.27 (5.69)	7.93 (5.44)	22.38 (31.65)	31.24 (1.11)	27.51 (4.02)
	CXCL6	4.56 (5.02)	0.96 (0)	0.48 (0.25)	20.01 (1.64)	5.76 (0.22)	1.21 (0.21)	24.47 (1.62)	8.99 (1.71)	2.09 (0.04)	1.87 (1.74)	0.33 (0.87)	1.51 (0.08)
	CXCL1	75.24 (1.54)	104.06 (2.59)	43.49 (3.61)	902.95 (12.26)	761.14 (0.07)	264.91 (2.29)	59.70 (21.42)	167.22 (13.48)	67.80 (1.99)	73.12 (2.95)	80.59 (0.34)	71.37 (1.30)
	CXCL2	7.89 (0)	6.48 (0.76)	2.26 (0.63)	37.78 (0.88)	36.15 (0.91)	12.00 (1.27)	9.06 (0)	10.89 (1.79)	4.51 (0.26)	7.50 (3.53)	9.49 (1.10)	11.07 (0.76)
	CCL1	0 (0)	14.76 (0)	7.59 (1.4)	282.38 (2.65)	141.77 (4.18)	56.15 (0.51)	0 (0)	281.02 (32.43)	77.95 (1.88)	0 (0)	37.55 (1.05)	71.50 (3.60)
	IFN-γ	4.78 (0.83)	0.55 (0.28)	0.42 (0.02)	66.83 (2.21)	18.27 (0.25)	5.71 (0.42)	3.19 (0.84)	4.13 (0.33)	1.93 (0.18)	2.15 (0.64)	1.22 (0.03)	1.00 (0.17)
	IL-1β	0.43 (0.02)	0.13 (0.05)	0.07 (0.00)	0.85 (0.07)	0.53 (0.03)	0.17 (0.0)	0.09 (0)	0.45 (0.04)	0.16 (0.01)	0.08 (0.01)	0.11 (0)	0.15 (0.0)
	IL-2	0 (0)	0 (0)	0 (0)	0 (0)	0 (0)	0 (0)	0 (0)	0 (0)	0 (0)	0 (0)	2.58 (0.16)	1.49 (0.17)
	CXCL8	357.37 (8.79)	105.18 (0.77)	28.89 (1.12)	5706.69 (483.43)	5732.03 (65.86)	1174.93 (95.95)	198.15 (14.23 )	1336.54 (29.98)	507.61 (10.95)	350.14 (4.01)	236.35 (2.14)	286.38 (3.40)
	IL-10	3.87 (0.28)	0.76 (0.17)	0.38 (0.08)	50.55 (0.31)	31.71 (0.75)	14.42 (0.34)	0.76 (0.34)	3.73 (0.21)	124 (0.04)	0.86 (0.81)	1.20 (0.10)	1.23 (0.10)
	IL-16	283.43 (2.12 )	26.53 (0.09)	6.20 (0.49)	309.50 (6.18)	131.70 (0.28)	49.45 (3.20)	383.51 (30.05)	72.79 (1.26)	16.73 (0.67)	140.79 (4.46)	39.58 (1.71)	21.57 (0.51)
	CXCL10	0 (0)	1.36 (0)	1.16 (0.38)	32.35 (1.37 )	37.89 (0.45)	33.38 (2.34)	0 (0)	6.41 (1.19)	2.17 (0.27)	15.04 (2.80)	15.23 (0.27)	10.24 (0.23)
	CXCL11	0 (0)	0 (0)	0 (0)	0 (0)	0.17 (0.02)	0.31 (0.03)	0 (0)	0.07 (0.29)	0.11 (0)	0 (0)	0.15 (0.06)	0.39 (0.07)
	CCL2	32.52 (1.20)	22.83 (0.01)	8.20 (0.25)	1670.13 (59.75)	318.96 (7.96)	188.98 (8.07)	38.77 (5.35)	291.74 (12.14)	125.46 (2.11)	35.49 (1.06)	37.66 (2.07)	17.49 (0.01)
	CCL8	0.85 (0.20)	0.68 (0.03)	0.27 (0.04)	556.10 (26.12)	210.09 (8.28)	155.15 (6.72)	0.49 (0)	1.92 (0.42)	1.42 (0.01)	0.27 (0)	0.48 (0.02)	0.61 (0.01)
	CCL7	0 (0)	20.26 (6.31)	11.73 (0.79)	288.20 (26.87)	253.91 (14.72)	83.64 (3.46)	0 (0)	69.65 (6.59)	28.76 (3.79)	0 (0)	5.44 (0)	26.93 (4.63)
	CCL13	6.54 (0)	26.95 (1.29)	16.52 (3.29)	18.06 (0.67)	12.15 (0.38)	5.93 (0.05)	5.28 (1.89)	48.64 (9.16)	45.84 (3.41)	7.09 (0.68)	15.16 (0.88)	25.40 (1.62)
	CCL22	115.35 (5.94)	50.41 (2.92)	17.19 (2.84)	144.23 (4.59)	177.12 (0.67)	93.45 (3.01)	215.51 (106.24)	1448.93 (66.98)	524.22 (45.01)	211.67 (7.00)	130.71 (0.71)	124.18 (5.14)
	MIF	3851.92 (193.93)	2069.22 (116.91)	610.22 (84.70)	4124.92 (273.27)	4410.67 (34.39)	1430.79 (97.84)	50847.25 (1321.77)	2474.44 (62.81)	664.23 (14.92)	2210.92 (47.17)	4078.70 (141.53)	3059.07 (17.92)
	CXCL9	0 (0)	0.87 (0.41)	0.50 (0.15)	5.10 (1.57)	1.64 (0.13)	0.88 (0.07)	0 (0)	2.49 (0)	1.00 (0.16)	0 (0)	0.94 (0.28)	1.17 (0.11)
	CCL3	108.43 (3.98)	16.72 (0.41)	3.25 (0.31)	1558.38 (47.99)	126.41 (3.54)	62.58 (039)	89.55 (19.91)	8.11 (9.64)	10.98 (0.55)	98.91 (4.48)	34.08 (0.36)	14.12 (0.86)
	CCL15	18.24 (4.63)	2.59 (0.55)	0.91 (0.19)	14.55 (2.36)	7.24 (0.05)	2.98 (0.06)	5.13 (2.49)	8.46 (0.91)	1.49 (0.44)	7.97 (3.26)	4.65 (0.54)	4.61 (0.89)
	CCL20	0 (0)	0 (0)	0 (0)	0 (0)	1.03 (0.22)	1.91 (0.09)	0 (0)	0.60 (0.12)	0.01 (0)	0 (0)	0 (0)	0 (0)
	CCL19	147.63 (20.00)	22.26 (10.23)	9.95 (1.37)	252.03 (41.25)	98.96 (15.38)	34.72 (1.84)	12.47 (7.63)	87.12 (2.85)	27.12 (1.97)	60.50 (48.58)	40.15 (10.43)	33.52 (3.63)
	CCL23	10.52 (1.46)	2.99 (0)	1.09 (0.25)	10.76 (0.76)	6.20 (0.55)	1.82 (0.07)	7.07 (5.40)	6.90 (0.69)	1.79 (0.06)	44.32 (3.18)	30.76 (0.49)	16.09 (0.05)
	CXCL16	0 (0)	0 (0)	0 (0)	52.70 (3.12)	186.29 (1.95)	74.49 (2.22)	0 (0)	6.82 (0.57)	10.26 (0.51)	0 (0)	0.21 (0.23)	1.70 (0)
	CCL25	0 (0)	11.19 (4.50)	48.37 (18.99)	0 (0)	46.69 (5.81)	35.14 (0.94)	0 (0)	157.03 (29.85)	91.40 (4.48)	0 (0)	0 (0)	107.55 (7.41)
	TNF-α	18.07 (1.83)	1.43 (0.07)	0.42 (0.04)	16.33 (1.66)	9.46 (0.02)	4.13 (0.17)	8.81 (1.62)	11.26 (1.24)	2.95 (0.07)	7.08 (0.74)	7.80 (0.13)	5.23 (0.2)
