# Supplementary material for: Network Analysis of miRNA and Cytokine Landscape in Human Hematopoiesis
Source: Int J Mol Sci. 2024 Nov 16;25(22):12305. doi: 10.3390/ijms252212305 (PMC11595288; doi:10.3390/ijms252212305)
Supplement: Supplementary file 1 [file ijms-25-12305-s001.zip › Abbreviations.xlsx]

## Sheet: Abbreviations
	1	Ang-1	Angiopoietin-1
	2	Ang-2	Angiopoietin-2
	3	CCL1/I-309	Chemokine (C-C motif) ligand 1/Viral macrophage-inflammatory protein-II
	4	CCL2/MCP-1	Chemokine (C-C motif) ligand 2/Monocyte chemoattractant protein-1
	5	CCL3/MIP-1α	Chemokine (C-C motif) ligand 3/Macrophage Inflammatory Protein-1 Alpha
	6	CCL7/MCP-3/	Cemokine (C-C motif) ligand 7/ chemoattractant protein-3
	7	CCL8/MCP-2	Chemokine (C-C motif) ligand 8/Monocyte chemoattractant protein-2
	8	CCL11/EOTAXIN	Chemokine (C-C motif) ligand 11/Eosinophil chemotactic chemokines
	9	CCL-13/MCP-4	Chemokine (C-C motif) ligand 13/Monocyte chemoattractant protein-4
	10	CCL15/MIP-1δ	Chemokine (C-C motif) ligand 15/Macrophage Inflammatory Protein-1 Delta
	11	CCL19/MIP-3β	Chemokine (C-C motif) ligand 19/Macrophage Inflammatory Protein-3 Beta
	12	CCL20/MIP-3α	Chemokine (C-C motif) ligand 20/Macrophage Inflammatory Protein-3 Alpha
	13	CCL21/6Ckine	Chemokine (C-C motif) ligand 21/Six conserved cysteine residues
	14	CCL22/MDC	Chemokine (C-C motif) ligand 22/Macrophage-derived chemokine
	15	CCL23/MPIF-1	Chemokine (C-C motif) ligand 23/Myeloid progenitor inhibitory factor
	16	CCL24/EOTAXIN-2	Chemokine (C-C motif) ligand 24/Eosinophil chemotactic chemokines-2
	17	CCL25/TECK	Chemokine (C-C motif) ligand 25/Thymus-Eexpressed chemokine
	18	CCL26/EOTAXIN-3	Chemokine (C-C motif) ligand 26/Eosinophil chemotactic chemokines -3
	19	CX3CL1/Fractalkine	Chemokine (C-X3-C motif) ligand 1/Fractalkine
	20	CXCL1/Gro-α	Chemokine (C-X-C motif) ligand 1/Growth regulated protein alpha
	21	CXCL2/Gro-β	Chemokine (C-X3-C motif) ligand 2/Growth regulated protein beta
	22	CXCL6/GCP-2	Chemokine (C-X3-C motif) ligand 6/Granulocyte chemotactic protein-2
	23	CXCL8/IL-8	Chemokine (C-X3-C motif) ligand 16/Interleukin 8
	24	CXCL9/MIG	Chemokine (C-X3-C motif) ligand 9 Monokine induced by gamma interferon
	25	CXCL10/IP-10	Chemokine (C-X3-C motif) ligand 10/Interferon gamma-induced protein 10
	26	CXCL11/I-TAC	Chemokine (C-X3-C motif) ligand 11/Interferon–inducible T Cell Alpha Chemoattractant
	27	CXCL13/BCA-1	Chemokine (C-X3-C motif) ligand 13/B cell-attracting chemokine 1
	28	CXCL16/SCYB16	Chemokine (C-X3-C motif) ligand 16/Small-inducible cytokine B16
	29	FGF basic/FGF2/bFGF	Fibroblast Growth Factor-Basic
	30	IFN-gamma	Interferon gamma
	31	IL-1α	Interleukin 1 alpha
	32	IL-1β	Interleukin 1 beta
	33	IL-2	Interleukin 2
	34	IL-10	Interleukin 10
	35	IL-16	Interleukin 16
	36	MIF	macrophage migration inhibitory factor
	37	PIGF	Placental Growth Factor
	38	SCF/c-kit Ligand	Stem cell factor
	39	SDF-1	Stromal cell-derived factor 1
	40	TNF-alpha	Tumor necrosis factor alpha
	41	VEGF	Vascular-Endothelial Growth Factor
	42	HSCs	Hematopoietic stem cells
	43	BM	Bone marrow
	44	miRNA	microRNA
	45	UTR	3′ untranslated region
	46	E	Erythroid
	47	Mo	Monocytic
	48	G	Granulocytic
	49	Mk	Megakaryocytic
	50	Epo	Erythropoietin
	51	IL-3	Interleukin 3
	52	GM-CSF	Granulocyte macrophage-colony stimulating factor
	53	Tpo	Thrombopoietin
	54	G-CSF	Granulocyte colony-stimulating factor
	55	IL-6	Interleukin 6
	56	Flt-3	Fms-like tyrosine kinase 3
	57	M-CSF	Macrophage colony-stimulating factor
	58	GPA	Glycophorin A
	59	GEDI	Gene Expression Dynamics Inspector
	60	SOM	Self Organized Maps
	61	ANOVA	Analysis of Variance
	62	FITC	Fluorescein isothiocyanate
	63	PE	Phycoerythrin
	64	HPC	Haematopoietic Progenitor Cells
	65	MPP	Hematopoietic Multipotent Progenitors
	66	CLP	Common Lymphoid Progenitor
	67	CMP	Common Myeloid Progenitor
	68	MEP	Megakaryocyte-Erythrocyte Progenitors
	69	GMP	Granulocyte-Monocytes Progenitors
	70	MkP	Megakaryocytic Progenitor
	71	EP	Erythroid Progenitor
