# Supplementary material for: Network Analysis of miRNA and Cytokine Landscape in Human Hematopoiesis
Source: Int J Mol Sci. 2024 Nov 16;25(22):12305. doi: 10.3390/ijms252212305 (PMC11595288; doi:10.3390/ijms252212305)
Supplement: Supplementary file 1 [file ijms-25-12305-s001.zip › Product catalog number.xlsx]

## Sheet: Foglio1
	Products	Catalog No	Brand
	CD34 MicroBead Kit human lyophilized	130-097-047	Miltenyi Biotec, Bergisch Gladabach, Germany
	Monoclonal PE-conjugated anti-CD34 antibody	130-081-002	Miltenyi Biotec, Bergisch Gladabach, Germany
	BIT 9500 serum-free medium	9500	STEMCELL Technol-ogies Inc. Vancouver, BC, Canada
	IL-3	200-03	PeproTech Inc. Rocky Hill, NJ, USA
	GM-CSF	300-03	PeproTech Inc. Rocky Hill, NJ, USA
	Erythropoietin	hospital stock preparation	Amgen Thousand Oaks, CA, USA
	Thrombopoietin	300-18	PeproTech Inc. Rocky Hill, NJ, USA
	G-CSF	300-23	PeproTech Inc. Rocky Hill, NJ, USA
	Il-6	200-06	PeproTech Inc. Rocky Hill, NJ, USA
	Flt3-ligand	300-19	PeproTech Inc. Rocky Hill, NJ, USA
	M-CSF	300-25	PeproTech Inc. Rocky Hill, NJ, USA
	FITC-conjugated anti-CD15 antibody	332778	BD Pharmingen San Diego, CA, USA
	PE-conjugated anti-CD11b antibody	555388	BD Pharmingen San Diego, CA, USA
	PE-conjugated anti-CD14 antibody	555398	BD Pharmingen San Diego, CA, USA
	PE-conjugated anti-CD34 antibody	555822	BD Pharmingen San Diego, CA, USA
	PE-conjugated anti-CD41antibody	555467	BD Pharmingen San Diego, CA, USA
	PE-conjugated anti-CD61antibody	555754	BD Pharmingen San Diego, CA, USA
	PE-conjugated anti-CD62P antibody	555524	BD Pharmingen San Diego, CA, USA
	PE-conjugated anti-CD235a (GPA) antibody	555570	BD Pharmingen San Diego, CA, USA
	PE-conjugated anti-CD42b antibody	130-100-199	Miltenyi Biotec, Bergisch Gladabach, Germany
